# Supplementary material for: (2E)-1-(4-Bromo­phen­yl)-3-[3-(4-meth­oxy­phen­yl)-1-phenyl-1H-pyrazol-4-yl]prop-2-en-1-one
Source: Acta Crystallogr Sect E Struct Rep Online. 2013 Jun 22;69(Pt 7):o1143–4. doi: 10.1107/S1600536813016838 (PMC3770408; doi:10.1107/S1600536813016838)
Supplement: Supplementary file 2 [file e-69-o1143-Isup2.hkl]

# 
# h,k,l, Fc-squared, Fo-squared, sigma(Fo-squared) and status flag 
# 
data_I
_shelx_title '  P-1' 
_shelx_refln_list_code          4 
_shelx_F_calc_maximum      190.33 
_exptl_crystal_F_000       468.00 
_reflns_d_resolution_high  0.7680 
 
loop_ 
 _symmetry_equiv_pos_as_xyz 
 'x, y, z' 
 '-x, -y, -z' 
 
_cell_length_a     7.3643 
_cell_length_b    10.6795 
_cell_length_c    13.1038 
_cell_angle_alpha  91.822 
_cell_angle_beta  101.311 
_cell_angle_gamma  91.792 
 
_shelx_F_squared_multiplier     1.000 
 
loop_ 
 _refln_index_h 
 _refln_index_k 
 _refln_index_l 
 _refln_F_squared_calc 
 _refln_F_squared_meas 
 _refln_F_squared_sigma 
 _refln_observed_status 
   2   0   0     1027.12     1124.69     25.70 o 
   3   0   0      298.62      291.53     13.87 o 
   4   0   0      337.63      250.06     14.72 o 
   5   0   0     2100.81     2123.36     59.95 o 
   6   0   0      122.36      114.93     18.85 o 
   7   0   0       49.48       45.00     12.26 o 
   8   0   0       26.38       20.11     11.44 o 
   9   0   0      518.17      506.58     45.12 o 
  -9   1   0      316.48      347.83     27.64 o 
  -8   1   0       86.23       90.55     18.86 o 
  -7   1   0      108.21       89.51     11.75 o 
  -6   1   0      263.69      240.15     17.33 o 
  -5   1   0      845.75      804.11     30.19 o 
  -4   1   0     1292.90     1429.68     64.89 o 
  -3   1   0      982.95     1114.07     47.99 o 
  -2   1   0     3283.69     3424.89     81.14 o 
  -1   1   0     2847.17     2921.70     44.94 o 
   1   1   0       56.89       62.27      3.50 o 
   2   1   0     4666.62     5233.09     83.24 o 
   3   1   0     3532.77     3790.59     69.99 o 
   4   1   0     1332.30     1364.67     38.80 o 
   5   1   0       23.04       12.77      7.89 o 
   6   1   0      123.68      110.54     17.11 o 
   7   1   0      809.88      794.14     51.35 o 
   8   1   0      611.16      663.83     51.91 o 
   9   1   0       26.09       27.25     13.63 o 
  -9   2   0        0.73       -5.93      7.46 o 
  -8   2   0      481.34      473.03     29.42 o 
  -7   2   0        9.33        4.09      5.13 o 
  -6   2   0     1162.05     1172.28     33.46 o 
  -5   2   0       25.27       13.69      5.31 o 
  -4   2   0       21.12       22.54      3.95 o 
  -3   2   0     1163.31     1117.34     36.59 o 
  -2   2   0     4443.66     4566.49     59.56 o 
  -1   2   0      534.78      608.86     14.89 o 
   0   2   0      653.58      862.41     25.16 o 
   1   2   0     6284.33     6670.24     76.28 o 
   2   2   0     8436.01     8618.44    103.06 o 
   3   2   0     1012.35      986.74     30.01 o 
   4   2   0      151.60      182.47     13.80 o 
   5   2   0      233.63      257.33     24.69 o 
   6   2   0      655.98      665.20     44.50 o 
   7   2   0      532.02      553.00     43.75 o 
   8   2   0        6.93       -8.28     11.08 o 
   9   2   0        4.41        2.91      9.24 o 
  -9   3   0        2.21        6.46      6.54 o 
  -8   3   0      397.77      430.06     23.04 o 
  -7   3   0      523.64      516.76     23.34 o 
  -6   3   0      304.49      300.01     16.35 o 
  -5   3   0      173.90      180.80      9.85 o 
  -4   3   0      266.85      241.83     14.82 o 
  -3   3   0     6180.60     6554.78    116.34 o 
  -2   3   0       21.27       23.92      4.00 o 
  -1   3   0      138.27      142.99      5.39 o 
   0   3   0      109.73       89.65      4.65 o 
   1   3   0      670.65      519.54     15.12 o 
   2   3   0     1350.21     1293.57     28.13 o 
   3   3   0       19.09       11.37      2.80 o 
   4   3   0      174.79      165.96      9.93 o 
   5   3   0      941.07      926.81     31.91 o 
   6   3   0      397.00      371.61     21.59 o 
   7   3   0       57.35       66.57     17.05 o 
   8   3   0       27.65       17.40     13.15 o 
   9   3   0      102.39      148.75     27.09 o 
  -9   4   0      195.70      164.84     20.90 o 
  -8   4   0      334.97      326.70     19.60 o 
  -7   4   0       10.37        2.37      4.58 o 
  -6   4   0      500.51      527.94     21.55 o 
  -5   4   0      630.73      600.33     18.17 o 
  -4   4   0     1599.48     1566.53     42.29 o 
  -3   4   0      776.77      853.00     21.40 o 
  -2   4   0      355.02      384.18     11.22 o 
  -1   4   0     1113.10     1085.35     17.85 o 
   0   4   0     3904.33     4046.46     75.04 o 
   1   4   0     5927.62     6126.27     66.26 o 
   2   4   0      297.65      321.64      9.69 o 
   3   4   0      500.55      483.28     24.00 o 
   4   4   0     1156.12     1079.33     31.30 o 
   5   4   0      962.68      954.05     31.98 o 
   6   4   0       74.87       81.07     10.02 o 
   7   4   0      111.83       92.95     20.07 o 
   8   4   0      153.56      176.41     28.95 o 
  -8   5   0      150.64      145.34     14.64 o 
  -7   5   0       74.40       80.35      9.67 o 
  -6   5   0      307.17      333.84     17.06 o 
  -5   5   0      839.42      868.75     26.59 o 
  -4   5   0       31.21       37.22      6.32 o 
  -3   5   0        7.59       10.48      2.54 o 
  -2   5   0      252.28      215.76      7.97 o 
  -1   5   0     2627.26     2427.42     33.33 o 
   0   5   0      810.95      798.41     19.04 o 
   1   5   0        3.13        8.93      1.97 o 
   2   5   0     1308.39     1318.41     33.74 o 
   3   5   0     1469.49     1422.43     52.02 o 
   4   5   0      425.00      400.42     17.48 o 
   5   5   0        2.60        2.78      3.21 o 
   6   5   0       38.62       35.07     13.86 o 
   7   5   0      414.98      531.04     46.49 o 
   8   5   0      211.39      188.11     29.55 o 
  -8   6   0       20.65       20.79      7.35 o 
  -7   6   0      835.24      832.19     26.47 o 
  -6   6   0      567.56      582.92     22.73 o 
  -5   6   0        2.84       10.38      5.69 o 
  -4   6   0       87.94       92.45      7.55 o 
  -3   6   0     1801.85     1690.31     28.86 o 
  -2   6   0     2747.04     2789.12     45.63 o 
  -1   6   0      470.22      478.28     12.98 o 
   0   6   0      151.10      150.20      8.63 o 
   1   6   0        7.90       15.73      3.25 o 
   2   6   0     1338.32     1276.39     40.80 o 
   3   6   0     1910.38     1895.23    114.40 o 
   4   6   0        0.32       -2.90      2.90 o 
   5   6   0       57.71       50.76      6.48 o 
   6   6   0      128.77      172.18     25.53 o 
   7   6   0      140.04      160.91     27.72 o 
   8   6   0       19.51       14.98     13.65 o 
  -8   7   0      142.94      148.36     15.11 o 
  -7   7   0      701.22      732.96     31.20 o 
  -6   7   0       15.25       15.71      5.91 o 
  -5   7   0      327.49      351.74     18.39 o 
  -4   7   0      405.23      417.91     16.44 o 
  -3   7   0      297.41      281.74     12.82 o 
  -2   7   0      255.24      253.17     11.81 o 
  -1   7   0      312.91      323.02     11.37 o 
   0   7   0     1050.61     1086.34     26.46 o 
   1   7   0     1056.14     1063.20     26.86 o 
   2   7   0      208.79      210.04     13.87 o 
   3   7   0      461.87      441.59     13.91 o 
   4   7   0      437.58      405.57     16.89 o 
   5   7   0      295.43      364.94     36.48 o 
   6   7   0       62.89       94.05     20.86 o 
   7   7   0       19.03       26.33     13.78 o 
  -7   8   0      123.37      117.37     17.32 o 
  -6   8   0      131.60      146.31     15.85 o 
  -5   8   0     1280.33     1266.10     44.24 o 
  -4   8   0      195.29      216.58     10.57 o 
  -3   8   0      282.22      284.44     17.34 o 
  -2   8   0       19.74       18.69      6.35 o 
  -1   8   0      434.56      452.99     17.18 o 
   0   8   0     1597.45     1576.61     35.05 o 
   1   8   0      268.22      261.58     16.06 o 
   2   8   0        3.62        7.41     12.88 o 
   3   8   0      110.54      117.92     12.27 o 
   4   8   0      760.57      809.80     54.33 o 
   5   8   0      263.51      235.14     30.45 o 
   6   8   0       18.79       11.35     12.32 o 
   7   8   0       28.18       38.47     19.40 o 
  -7   9   0       92.07      106.52     21.89 o 
  -6   9   0      184.10      202.39     18.89 o 
  -5   9   0      437.94      497.10     27.47 o 
  -4   9   0      123.29      103.55     13.11 o 
  -3   9   0       54.74       46.99      7.71 o 
  -2   9   0      186.86      170.07     13.86 o 
  -1   9   0       18.34       10.58      3.70 o 
   0   9   0      432.93      434.05     17.80 o 
   1   9   0      385.49      405.93     34.64 o 
   2   9   0      334.99      341.24     19.03 o 
   3   9   0      381.35      382.82     19.10 o 
   4   9   0      175.11      167.27     26.17 o 
   5   9   0       21.16       22.76     10.37 o 
   6   9   0        7.13       11.28     11.68 o 
  -6  10   0      677.01      777.18     61.70 o 
  -5  10   0      101.86      100.05     13.17 o 
  -4  10   0       28.42       37.35     12.02 o 
  -3  10   0      933.85      966.04     45.54 o 
  -2  10   0       14.05       19.01      7.68 o 
  -1  10   0       18.41       22.45      4.91 o 
   0  10   0      828.34      793.18     25.87 o 
   1  10   0      409.54      401.72     22.60 o 
   2  10   0     1047.90     1052.03     77.60 o 
   3  10   0        2.89      -11.83     11.83 o 
   4  10   0       49.75       49.05     16.44 o 
   5  10   0        8.73       39.87     17.65 o 
   6  10   0      154.16      205.53     34.05 o 
  -6  11   0        1.49       17.39     17.62 o 
  -5  11   0        2.64       17.71     14.20 o 
  -4  11   0      324.98      370.17     39.50 o 
  -3  11   0      486.06      494.40     26.24 o 
  -2  11   0      788.68      781.17     32.73 o 
  -1  11   0      404.73      380.10     22.27 o 
   0  11   0      196.40      225.79     14.42 o 
   1  11   0      406.55      452.01     25.08 o 
   2  11   0        6.28       -1.76      6.02 o 
   3  11   0       10.89       34.51     16.68 o 
   4  11   0       90.63      150.84     27.91 o 
   5  11   0       37.74       48.20     19.50 o 
  -5  12   0      775.66      830.43     65.02 o 
  -4  12   0      347.93      390.13     42.18 o 
  -3  12   0        2.80       -9.61     11.25 o 
  -2  12   0      444.12      433.56     26.42 o 
  -1  12   0       83.28       95.60     12.00 o 
   0  12   0      262.95      264.76     16.56 o 
   1  12   0       11.56       14.17      5.36 o 
   2  12   0       11.92       18.03     11.66 o 
   3  12   0      219.56      237.84     33.27 o 
   4  12   0      297.73      299.35     39.93 o 
  -3  13   0        2.16       12.44     14.40 o 
  -2  13   0      276.54      281.53     34.34 o 
  -1  13   0      358.86      337.98     35.34 o 
   0  13   0        3.31        2.39      6.19 o 
   1  13   0       73.49       64.76     30.42 o 
   2  13   0      106.32      138.14     25.29 o 
  -3 -13   1       35.35       42.32     16.58 o 
  -2 -13   1       45.92       50.31     19.60 o 
  -1 -13   1       70.67       93.81     21.24 o 
   0 -13   1       95.17       99.54     14.20 o 
   1 -13   1      222.93      241.02     31.18 o 
   2 -13   1      355.91      398.24     41.11 o 
   3 -13   1        9.38       -8.07     11.86 o 
  -4 -12   1       55.90       81.00     20.62 o 
  -3 -12   1       10.39       34.67     15.35 o 
  -2 -12   1       56.76       43.33     15.33 o 
  -1 -12   1       13.04       11.41      5.26 o 
   0 -12   1      213.99      213.12     14.79 o 
   1 -12   1      155.93      170.99     15.33 o 
   2 -12   1       60.86       64.29     17.10 o 
   3 -12   1       19.66       29.36     14.23 o 
   4 -12   1       34.13       46.72     19.28 o 
  -5 -11   1       17.30       36.24     16.27 o 
  -4 -11   1       50.34      106.09     23.27 o 
  -3 -11   1        2.05       18.82     12.07 o 
  -2 -11   1       40.92       41.86     13.72 o 
  -1 -11   1      289.38      292.24     21.09 o 
   0 -11   1      116.31      113.07     10.47 o 
   1 -11   1      426.19      439.26     23.57 o 
   2 -11   1      155.15      152.88     13.80 o 
   3 -11   1       78.12       86.95     20.43 o 
   4 -11   1      530.18      594.79     50.61 o 
   5 -11   1      131.48      141.67     26.61 o 
  -6 -10   1        4.53      -13.23     13.23 o 
  -5 -10   1      109.10      134.22     25.93 o 
  -4 -10   1      115.42      111.67     22.67 o 
  -3 -10   1       13.80       16.83      5.48 o 
  -2 -10   1       26.73       19.14      5.71 o 
  -1 -10   1     1274.75     1287.43     43.58 o 
   0 -10   1      278.13      292.68     15.31 o 
   1 -10   1      177.85      186.82     23.00 o 
   2 -10   1      810.67      776.08     49.49 o 
   3 -10   1      179.99      164.27     24.97 o 
   4 -10   1      315.97      361.11     37.84 o 
   5 -10   1      184.11      168.18     27.83 o 
   6 -10   1        1.79        1.12     11.23 o 
  -7  -9   1      270.75      244.28     37.52 o 
  -6  -9   1       51.01       40.08     16.85 o 
  -5  -9   1       56.95       83.41     21.87 o 
  -4  -9   1        4.90       12.11     10.94 o 
  -3  -9   1      375.58      349.71     15.28 o 
  -2  -9   1      636.08      639.15     74.61 o 
  -1  -9   1      121.85      134.87     12.76 o 
   0  -9   1       56.61       73.88     15.92 o 
   1  -9   1      864.34      862.48     47.61 o 
   2  -9   1      658.82      656.35     26.19 o 
   3  -9   1     1774.77     1667.11     72.99 o 
   4  -9   1      290.82      261.06     30.50 o 
   5  -9   1      161.41      141.65     14.24 o 
   6  -9   1      783.35      810.84     61.90 o 
   7  -9   1       83.20      125.43     25.86 o 
  -7  -8   1      289.68      288.69     39.68 o 
  -6  -8   1      129.74       89.56     21.41 o 
  -5  -8   1      107.92      124.84     22.51 o 
  -4  -8   1       55.75       56.60     15.85 o 
  -3  -8   1      183.49      172.15     10.24 o 
  -2  -8   1       57.50       47.37      8.82 o 
  -1  -8   1      240.95      258.32     24.63 o 
   0  -8   1      604.04      618.80     21.30 o 
   1  -8   1     4864.85     4876.91     72.97 o 
   2  -8   1     1445.59     1499.20     33.10 o 
   3  -8   1      815.51      781.85     23.29 o 
   4  -8   1      103.66       97.01      8.27 o 
   5  -8   1      375.87      369.62     22.38 o 
   6  -8   1      679.35      620.20     31.80 o 
   7  -8   1      486.67      577.42     53.25 o 
  -8  -7   1      202.17      208.10     34.36 o 
  -7  -7   1      178.81      188.92     30.77 o 
  -6  -7   1        4.58       16.45     11.98 o 
  -5  -7   1      349.77      345.39     35.35 o 
  -4  -7   1        6.92        6.81      9.71 o 
  -3  -7   1      419.29      409.07     19.76 o 
  -2  -7   1      327.21      361.45     14.15 o 
  -1  -7   1     1243.82     1273.91     25.81 o 
   0  -7   1      105.89       69.99      6.73 o 
   1  -7   1      533.54      511.72     16.57 o 
   2  -7   1       38.75       40.87      4.91 o 
   3  -7   1      448.01      458.95     19.00 o 
   4  -7   1     3306.27     3269.17     56.70 o 
   5  -7   1       60.09       75.14      6.83 o 
   6  -7   1      243.56      267.80     20.21 o 
   7  -7   1      100.05      132.67     22.32 o 
   8  -7   1      219.30      250.60     24.85 o 
  -8  -6   1       12.83        0.59     11.65 o 
  -7  -6   1       22.49       27.38     15.21 o 
  -6  -6   1       43.08       38.67     12.76 o 
  -5  -6   1      285.04      268.32     16.76 o 
  -4  -6   1      884.68      895.89     30.04 o 
  -3  -6   1      259.59      281.08     11.52 o 
  -2  -6   1      325.41      272.96     10.33 o 
  -1  -6   1     1196.79     1120.92     22.51 o 
   0  -6   1     1866.90     1874.55     35.87 o 
   1  -6   1       63.45       61.86      5.25 o 
   2  -6   1      541.26      489.62     15.54 o 
   3  -6   1     1648.82     1658.45     31.64 o 
   4  -6   1      233.04      260.07     16.16 o 
   5  -6   1      114.25      110.40      8.32 o 
   6  -6   1       24.91       21.71      5.36 o 
   7  -6   1      258.86      270.57     15.33 o 
   8  -6   1      835.37      819.85     34.11 o 
  -8  -5   1       53.21       55.54     17.91 o 
  -7  -5   1       64.97       85.74     20.12 o 
  -6  -5   1      242.39      230.39     16.91 o 
  -5  -5   1      615.70      603.86     25.59 o 
  -4  -5   1       12.95        5.46      7.46 o 
  -3  -5   1      156.87      128.33      6.93 o 
  -2  -5   1     2470.61     2477.58     79.44 o 
  -1  -5   1      937.62      964.20     19.17 o 
   0  -5   1      100.42       98.62      5.60 o 
   1  -5   1      747.78      689.89     20.37 o 
   2  -5   1      949.78      863.66     16.86 o 
   3  -5   1     1021.41     1040.90     21.34 o 
   4  -5   1      855.17      867.34     21.16 o 
   5  -5   1      705.94      700.21     20.79 o 
   6  -5   1      879.73      854.12     25.11 o 
   7  -5   1      587.09      559.68     21.52 o 
   8  -5   1      270.72      253.43     15.57 o 
  -8  -4   1       43.57       42.32     15.19 o 
  -7  -4   1      201.35      205.35     28.02 o 
  -6  -4   1      311.38      299.76     19.58 o 
  -5  -4   1       50.89       54.61      7.96 o 
  -4  -4   1      600.29      591.40     28.53 o 
  -3  -4   1     1013.92      981.70     42.77 o 
  -2  -4   1     3321.27     3367.68     58.54 o 
  -1  -4   1      187.44      221.09     10.28 o 
   0  -4   1     2091.47     2205.56     42.03 o 
   1  -4   1     2140.48     2211.14     51.48 o 
   2  -4   1     5530.60     5934.97     75.39 o 
   3  -4   1      570.93      667.84     15.97 o 
   4  -4   1      196.16      190.63     10.46 o 
   5  -4   1     1278.57     1310.87     32.98 o 
   6  -4   1      851.32      878.54     28.62 o 
   7  -4   1      558.36      552.52     21.38 o 
   8  -4   1       24.84       27.60      6.53 o 
  -9  -3   1        9.59       17.22     10.31 o 
  -8  -3   1      732.29      820.49     58.37 o 
  -7  -3   1      523.24      531.99     43.46 o 
  -6  -3   1       10.15       17.13      7.28 o 
  -5  -3   1      727.84      744.53     28.61 o 
  -4  -3   1      438.66      390.17     15.51 o 
  -3  -3   1       13.14        7.67      2.44 o 
  -2  -3   1        0.01        4.19      1.61 o 
  -1  -3   1       55.09       36.16      5.22 o 
   0  -3   1      400.13      338.70      9.90 o 
   1  -3   1     2109.19     1959.62     24.37 o 
   2  -3   1     1736.58     1833.34     26.11 o 
   3  -3   1     4472.98     4891.29     89.63 o 
   4  -3   1     2758.15     2850.97     49.14 o 
   5  -3   1     1436.87     1486.92     30.56 o 
   6  -3   1       15.39       13.07      4.96 o 
   7  -3   1      164.83      158.73     17.05 o 
   8  -3   1      498.87      483.28     24.47 o 
   9  -3   1      409.91      391.36     23.47 o 
  -9  -2   1       70.67       78.73     22.06 o 
  -8  -2   1       33.88       19.45     12.21 o 
  -7  -2   1       49.25       47.45     12.01 o 
  -6  -2   1     1030.67     1011.16     54.08 o 
  -5  -2   1      498.65      501.30     33.96 o 
  -4  -2   1     1139.92     1189.28     28.40 o 
  -3  -2   1      380.13      421.36     14.57 o 
  -2  -2   1       60.21       37.08      3.54 o 
  -1  -2   1     5479.55     5412.28     69.49 o 
   0  -2   1     2145.10     2048.22     35.42 o 
   1  -2   1      117.13      134.30      7.94 o 
   2  -2   1     1083.07     1109.61     20.37 o 
   3  -2   1     1037.73     1050.70     23.29 o 
   4  -2   1     3298.10     3494.43     56.62 o 
   5  -2   1      448.51      449.86     15.76 o 
   6  -2   1      676.65      724.54     25.93 o 
   7  -2   1       21.24       29.71     10.92 o 
   8  -2   1      247.91      261.65     25.48 o 
   9  -2   1      159.13      152.04     15.21 o 
  -9  -1   1      110.02      122.99     24.03 o 
  -8  -1   1      133.78      142.39     22.23 o 
  -7  -1   1      258.99      283.21     28.94 o 
  -6  -1   1      333.87      324.64     21.01 o 
  -5  -1   1      734.05      725.70     23.89 o 
  -4  -1   1        2.47        1.26      2.35 o 
  -3  -1   1     1702.52     1713.86     39.41 o 
  -2  -1   1     1516.31     1945.17     38.21 o 
  -1  -1   1      810.66      713.59     16.21 o 
   1  -1   1     2954.89     3155.64     39.25 o 
   2  -1   1     1229.01     1214.67     37.34 o 
   3  -1   1      861.46      824.61     20.19 o 
   4  -1   1      848.49      873.70     28.96 o 
   5  -1   1      488.93      535.97     24.69 o 
   6  -1   1     2583.91     2530.33     91.71 o 
   7  -1   1      417.57      353.12     33.31 o 
   8  -1   1       76.06       62.15     12.03 o 
   9  -1   1       44.73       34.51      8.17 o 
  -9   0   1       74.55       76.15     17.98 o 
  -8   0   1      509.72      482.76     40.03 o 
  -7   0   1      619.65      609.44     31.16 o 
  -6   0   1      106.90       99.93     11.63 o 
  -5   0   1       12.86       16.18      4.48 o 
  -4   0   1     1650.80     1649.90     38.73 o 
  -3   0   1      558.86      489.28     14.44 o 
  -2   0   1      283.08      239.55      9.88 o 
  -1   0   1     2916.21     3125.62     63.75 o 
   1   0   1      486.31      523.76     16.44 o 
   2   0   1     3482.79     3580.03     64.68 o 
   3   0   1       84.82       75.10      7.35 o 
   4   0   1      524.74      573.28     23.44 o 
   5   0   1      937.42      955.08     48.63 o 
   6   0   1      662.39      635.60     42.30 o 
   7   0   1      417.27      394.99     36.21 o 
   8   0   1      232.17      261.72     31.10 o 
   9   0   1       52.24       46.42     12.66 o 
  -9   1   1      148.54      128.48     16.61 o 
  -8   1   1      140.23      150.87     16.71 o 
  -7   1   1     1520.45     1590.63     51.42 o 
  -6   1   1      173.97      167.95     14.32 o 
  -5   1   1     1379.08     1366.14     40.14 o 
  -4   1   1      527.98      502.74     21.86 o 
  -3   1   1     2930.32     3067.67     56.02 o 
  -2   1   1        0.09        5.03      4.63 o 
  -1   1   1       68.40      136.78      8.61 o 
   1   1   1       88.63       61.52      6.72 o 
   2   1   1        0.45        3.01      2.49 o 
   3   1   1     2704.61     2888.17     58.71 o 
   4   1   1      528.94      520.51     23.22 o 
   5   1   1      999.62     1088.14     53.80 o 
   6   1   1      265.48      307.48     29.86 o 
   7   1   1      345.88      340.10     33.93 o 
   8   1   1      788.64      770.38     55.81 o 
   9   1   1      201.99      209.41     32.24 o 
  -9   2   1      164.81      167.68     21.28 o 
  -8   2   1      115.10       96.60     11.20 o 
  -7   2   1      385.29      366.99     19.42 o 
  -6   2   1     3670.81     3678.18     66.60 o 
  -5   2   1     1479.08     1498.66     34.80 o 
  -4   2   1     1801.15     1967.33     37.36 o 
  -3   2   1     1610.38     1885.59     28.66 o 
  -2   2   1     2137.82     2271.96     43.67 o 
  -1   2   1     1465.80     1479.99     28.77 o 
   0   2   1      206.76      214.43      7.44 o 
   1   2   1    36223.66    39577.50    738.09 o 
   2   2   1     2593.05     2630.58     73.69 o 
   3   2   1     4586.87     4713.82     85.81 o 
   4   2   1      571.50      541.91     24.49 o 
   5   2   1      349.99      388.84     31.52 o 
   6   2   1       27.18       46.29     13.50 o 
   7   2   1       99.99      108.59     20.45 o 
   8   2   1       42.97       34.38     14.62 o 
   9   2   1        2.64       14.31     12.53 o 
  -9   3   1       24.22       19.55      8.57 o 
  -8   3   1      314.47      318.51     19.29 o 
  -7   3   1      183.45      189.27     13.87 o 
  -6   3   1      175.16      160.64     14.91 o 
  -5   3   1      424.94      372.63     16.12 o 
  -4   3   1      458.11      546.31     17.35 o 
  -3   3   1      924.39      882.34     21.99 o 
  -2   3   1     2679.87     2855.05     46.37 o 
  -1   3   1     1981.23     1981.05     27.50 o 
   0   3   1      324.00      327.88     13.94 o 
   1   3   1    16363.20    16587.42    559.53 o 
   2   3   1      374.64      297.58     23.32 o 
   3   3   1      238.87      224.37      9.36 o 
   4   3   1       65.01       59.94      9.37 o 
   5   3   1      656.82      650.71     45.87 o 
   6   3   1      454.50      423.26     30.26 o 
   7   3   1      208.63      220.14     29.17 o 
   8   3   1      142.55      138.91     25.89 o 
  -9   4   1      100.97      132.31     18.77 o 
  -8   4   1      630.29      612.83     26.78 o 
  -7   4   1     1265.40     1258.71     36.82 o 
  -6   4   1        3.05        2.64      3.49 o 
  -5   4   1       35.44       38.73      5.44 o 
  -4   4   1     1585.32     1714.60     45.36 o 
  -3   4   1     2843.85     2935.26     48.36 o 
  -2   4   1      664.77      613.10     14.50 o 
  -1   4   1      702.87      780.93     15.86 o 
   0   4   1     1551.79     1494.23     25.38 o 
   1   4   1       55.67       31.55      3.15 o 
   2   4   1     2625.00     2456.47    189.70 o 
   3   4   1       55.15       53.07      4.66 o 
   4   4   1      434.02      423.04     17.03 o 
   5   4   1     1036.97     1031.16     85.94 o 
   6   4   1       26.23       22.07      8.81 o 
   7   4   1       10.73       21.69     11.85 o 
   8   4   1       12.38       -4.82     13.53 o 
  -8   5   1      186.56      208.93     20.89 o 
  -7   5   1      241.79      259.04     15.85 o 
  -6   5   1       11.72        5.71      6.38 o 
  -5   5   1      518.34      503.77     18.63 o 
  -4   5   1      577.23      597.53     38.98 o 
  -3   5   1      558.02      513.63     13.57 o 
  -2   5   1      912.99     1042.29     21.55 o 
  -1   5   1     5498.96     5548.79     62.51 o 
   0   5   1      640.95      563.78     15.19 o 
   1   5   1       37.36       76.27      5.43 o 
   2   5   1      386.81      460.98     11.10 o 
   3   5   1      895.66      806.23     51.25 o 
   4   5   1      273.37      238.00     11.51 o 
   5   5   1      174.65      185.00     11.76 o 
   6   5   1       86.68       62.30     15.05 o 
   7   5   1       64.64       64.38     17.84 o 
   8   5   1      220.56      217.13     34.63 o 
  -8   6   1      144.21      137.40     17.66 o 
  -7   6   1       29.91       30.15      9.62 o 
  -6   6   1     1675.94     1613.60     39.15 o 
  -5   6   1     3075.87     3155.61    132.30 o 
  -4   6   1      845.97      769.90     24.57 o 
  -3   6   1       28.36       29.01      5.52 o 
  -2   6   1      938.00      852.86     27.16 o 
  -1   6   1     2526.97     2463.93     35.36 o 
   0   6   1      504.77      475.47     14.94 o 
   1   6   1       44.10       57.82      5.97 o 
   2   6   1      294.30      365.96     12.97 o 
   3   6   1      586.34      503.45     63.16 o 
   4   6   1      861.51      684.94     95.00 o 
   5   6   1       15.52       12.94      5.36 o 
   6   6   1      157.54      149.89     25.37 o 
   7   6   1       37.19       62.83     18.44 o 
   8   6   1        2.79       11.60     15.23 o 
  -8   7   1       38.58       21.90      7.78 o 
  -7   7   1      258.15      267.24     22.36 o 
  -6   7   1      762.21      789.16     33.77 o 
  -5   7   1      487.69      471.06     30.71 o 
  -4   7   1        1.29        5.06      2.64 o 
  -3   7   1     2760.61     2748.82     61.54 o 
  -2   7   1      380.28      351.69     16.74 o 
  -1   7   1      400.92      382.22     14.14 o 
   0   7   1        2.84        8.51      3.67 o 
   1   7   1      938.75      951.39     24.48 o 
   2   7   1      592.67      543.81     47.33 o 
   3   7   1      453.38      440.11     35.59 o 
   4   7   1        9.32        1.44      8.79 o 
   5   7   1      148.05      136.28     23.41 o 
   6   7   1     1183.74     1272.34     75.94 o 
   7   7   1       42.64       60.74     20.23 o 
  -7   8   1      515.99      516.90     31.89 o 
  -6   8   1      313.16      319.18     24.56 o 
  -5   8   1      125.37      111.43     29.62 o 
  -4   8   1     1739.85     1743.75     37.76 o 
  -3   8   1     1457.56     1378.93     43.99 o 
  -2   8   1      886.55      847.36     36.81 o 
  -1   8   1       90.56       91.79      7.62 o 
   0   8   1      494.15      482.30     17.51 o 
   1   8   1     1181.38     1147.60     34.37 o 
   2   8   1        6.14        7.88      3.70 o 
   3   8   1        9.02       -2.70      7.24 o 
   4   8   1        5.95       13.34      8.83 o 
   5   8   1      351.08      325.96     36.39 o 
   6   8   1      317.76      356.86     41.01 o 
   7   8   1       93.54       91.31     23.83 o 
  -7   9   1       10.33       23.76     15.42 o 
  -6   9   1       52.17       50.96     10.96 o 
  -5   9   1      531.07      546.03     29.59 o 
  -4   9   1      821.05      840.08     35.13 o 
  -3   9   1      873.56      828.52     24.98 o 
  -2   9   1      754.27      728.56     23.05 o 
  -1   9   1      176.41      176.99      9.72 o 
   0   9   1      860.80      856.71     25.58 o 
   1   9   1      153.90      158.62     12.80 o 
   2   9   1       36.61       35.95      6.45 o 
   3   9   1      487.61      422.23     29.20 o 
   4   9   1       19.10       23.26     12.97 o 
   5   9   1       43.74       31.88     14.54 o 
   6   9   1       26.67        5.31     10.35 o 
  -6  10   1      413.19      527.70     50.11 o 
  -5  10   1      524.44      525.91     29.83 o 
  -4  10   1      247.76      262.78     19.86 o 
  -3  10   1       86.68       89.54     11.35 o 
  -2  10   1      795.99      816.85     33.15 o 
  -1  10   1      495.29      505.45     20.20 o 
   0  10   1      475.83      479.02     19.82 o 
   1  10   1       43.42       46.60      8.43 o 
   2  10   1       40.53       43.99     10.22 o 
   3  10   1       79.94       83.31     19.84 o 
   4  10   1       96.64      112.26     23.88 o 
   5  10   1        3.37       -8.55     11.67 o 
   6  10   1       18.99       51.02     18.85 o 
  -6  11   1      273.54      276.49     38.35 o 
  -5  11   1       52.95       32.35     14.52 o 
  -4  11   1       28.87       24.07     13.44 o 
  -3  11   1      567.63      544.72     29.15 o 
  -2  11   1      141.58      149.92     14.88 o 
  -1  11   1       57.12       63.85      7.95 o 
   0  11   1       28.40       23.05      5.86 o 
   1  11   1       19.72       26.24      7.11 o 
   2  11   1      328.63      330.53     35.55 o 
   3  11   1      332.25      340.38     37.78 o 
   4  11   1       10.42       -8.19     10.37 o 
   5  11   1       16.40       39.73     19.70 o 
  -5  12   1        3.96       -4.36     12.00 o 
  -4  12   1       79.80       70.95     17.60 o 
  -3  12   1      251.94      340.03     36.39 o 
  -2  12   1      449.79      432.62     25.52 o 
  -1  12   1       72.69       59.85     10.31 o 
   0  12   1       84.36       90.57     10.08 o 
   1  12   1        7.82       -0.91     12.85 o 
   2  12   1      296.32      301.22     35.37 o 
   3  12   1       71.66       45.06     15.90 o 
   4  12   1       39.82       58.15     18.66 o 
  -3  13   1      262.52      246.06     32.57 o 
  -2  13   1        0.81       16.08     11.95 o 
  -1  13   1        4.89        7.72      5.63 o 
   0  13   1      349.12      343.73     28.68 o 
   1  13   1      161.40      154.58     33.91 o 
   2  13   1       11.91       -8.48     10.76 o 
  -3 -13   2        1.14       23.94     16.32 o 
  -2 -13   2       21.34       18.39     13.68 o 
  -1 -13   2      110.56      151.11     26.04 o 
   0 -13   2      559.97      520.94     44.07 o 
   1 -13   2      146.27      135.44     24.46 o 
   2 -13   2       99.72       90.15     20.67 o 
   3 -13   2      204.06      132.65     27.48 o 
  -4 -12   2       16.97       38.98     19.22 o 
  -3 -12   2       14.79        5.30     10.60 o 
  -2 -12   2      130.15      124.87     16.88 o 
  -1 -12   2      170.62      159.07     13.05 o 
   0 -12   2       48.98       65.62     15.73 o 
   1 -12   2      225.19      200.76     27.92 o 
   2 -12   2       99.87      127.78     23.45 o 
   3 -12   2      206.11      224.50     31.48 o 
   4 -12   2        5.79       16.62     13.98 o 
  -5 -11   2        0.94      -16.00     16.00 o 
  -4 -11   2      207.64      174.90     29.64 o 
  -3 -11   2      359.63      393.23     40.69 o 
  -2 -11   2       10.08       12.63      7.48 o 
  -1 -11   2        9.60        4.12      8.95 o 
   0 -11   2      208.75      195.92     13.22 o 
   1 -11   2       23.74       27.46     12.21 o 
   2 -11   2      941.19      948.24     59.60 o 
   3 -11   2      117.58      136.30     24.31 o 
   4 -11   2      120.47      180.09     28.63 o 
   5 -11   2      367.14      420.69     44.87 o 
  -6 -10   2        4.31       38.18     16.93 o 
  -5 -10   2        1.14      -11.68     11.68 o 
  -4 -10   2      199.14      229.45     31.65 o 
  -3 -10   2      237.64      264.49     19.66 o 
  -2 -10   2        0.54        1.78      5.16 o 
  -1 -10   2        4.09        9.23      9.26 o 
   0 -10   2        7.08       -2.64      5.24 o 
   1 -10   2      733.60      724.34     65.17 o 
   2 -10   2       17.03       21.88      5.81 o 
   3 -10   2       37.14       42.52      7.17 o 
   4 -10   2      274.12      269.92     33.43 o 
   5 -10   2      430.76      410.36     43.35 o 
   6 -10   2      185.51      225.90     34.31 o 
  -7  -9   2       89.66       73.17     21.66 o 
  -6  -9   2      127.39      153.14     27.78 o 
  -5  -9   2      145.31      132.80     25.54 o 
  -4  -9   2      127.38      143.26     13.96 o 
  -3  -9   2       15.18       18.12      5.66 o 
  -2  -9   2      258.17      219.40     13.18 o 
  -1  -9   2       85.66       71.44      9.79 o 
   0  -9   2      430.23      463.98     24.65 o 
   1  -9   2       76.92       94.83      9.45 o 
   2  -9   2      393.82      383.72     18.42 o 
   3  -9   2      858.64      895.96     43.07 o 
   4  -9   2      576.56      585.07     25.48 o 
   5  -9   2      100.35      136.46     24.76 o 
   6  -9   2       60.47      112.30     24.68 o 
   7  -9   2      327.60      355.65     43.24 o 
  -7  -8   2       89.59      106.25     23.54 o 
  -6  -8   2      303.26      371.07     40.37 o 
  -5  -8   2        3.76        6.96     10.55 o 
  -4  -8   2       19.83       13.58      7.16 o 
  -3  -8   2       19.38       26.86      4.66 o 
  -2  -8   2      611.75      621.51     18.38 o 
  -1  -8   2      865.04      883.73     26.12 o 
   0  -8   2      354.89      365.57     20.50 o 
   1  -8   2      120.51      100.39      7.59 o 
   2  -8   2       23.32       23.33      4.07 o 
   3  -8   2     1918.54     1910.36     61.91 o 
   4  -8   2       43.40       60.39      7.99 o 
   5  -8   2      257.43      286.97     32.74 o 
   6  -8   2      202.20      193.43     19.15 o 
   7  -8   2      273.88      285.58     37.01 o 
  -8  -7   2        3.18       -2.31     13.68 o 
  -7  -7   2       25.20       38.42     15.01 o 
  -6  -7   2      491.28      579.42     48.72 o 
  -5  -7   2      190.95      212.28     28.34 o 
  -4  -7   2      458.12      471.46     23.00 o 
  -3  -7   2      839.50      779.76     39.21 o 
  -2  -7   2      802.58      800.64     26.01 o 
  -1  -7   2      316.26      368.19     15.36 o 
   0  -7   2      440.82      460.36     15.18 o 
   1  -7   2      979.85      947.11     23.02 o 
   2  -7   2      749.46      675.27     19.20 o 
   3  -7   2      188.30      194.21     10.50 o 
   4  -7   2       12.27       15.81      3.07 o 
   5  -7   2      237.15      274.07     17.94 o 
   6  -7   2      776.73      827.28     35.75 o 
   7  -7   2       87.31      103.36     11.11 o 
   8  -7   2       73.32       77.01     20.64 o 
  -8  -6   2      207.23      228.81     34.47 o 
  -7  -6   2        7.50       -8.87     11.87 o 
  -6  -6   2        4.34       -5.33      9.25 o 
  -5  -6   2     1573.83     1529.95     68.92 o 
  -4  -6   2      320.15      298.25     30.45 o 
  -3  -6   2       83.27       85.30      7.18 o 
  -2  -6   2      201.17      227.99      8.88 o 
  -1  -6   2      422.81      395.97     13.18 o 
   0  -6   2      813.66      759.92     18.86 o 
   1  -6   2     2261.68     2225.01     37.59 o 
   2  -6   2      535.16      568.68     14.68 o 
   3  -6   2       80.90      116.78      6.85 o 
   4  -6   2     2907.89     2924.97     50.36 o 
   5  -6   2      553.77      579.66     26.77 o 
   6  -6   2       11.19       10.55      5.43 o 
   7  -6   2       78.56       81.01      9.94 o 
   8  -6   2       15.21       24.39     10.33 o 
  -8  -5   2      163.86      143.66     26.61 o 
  -7  -5   2        5.94        6.68      9.43 o 
  -6  -5   2       21.95       31.78      7.45 o 
  -5  -5   2      296.36      300.26     18.66 o 
  -4  -5   2      535.24      540.32     55.22 o 
  -3  -5   2      339.96      350.55     12.28 o 
  -2  -5   2     1215.02     1239.36     29.60 o 
  -1  -5   2      105.63       66.74      4.78 o 
   0  -5   2     2885.06     2918.52     62.66 o 
   1  -5   2      195.63      275.58      8.75 o 
   2  -5   2     1498.55     1554.91     30.52 o 
   3  -5   2     1275.97     1217.26     22.76 o 
   4  -5   2      314.64      317.92     12.09 o 
   5  -5   2      757.44      786.57     25.91 o 
   6  -5   2      169.03      165.26     10.93 o 
   7  -5   2      340.55      296.40     18.72 o 
   8  -5   2      456.02      474.16     24.91 o 
  -9  -4   2        0.94        8.74     14.54 o 
  -8  -4   2       19.15       31.12     13.40 o 
  -7  -4   2      513.88      535.45     44.24 o 
  -6  -4   2      767.62      736.17     31.83 o 
  -5  -4   2      248.86      276.88     25.09 o 
  -4  -4   2      254.75      279.57     16.26 o 
  -3  -4   2       27.60       53.24      4.76 o 
  -2  -4   2     2025.45     1986.79     53.98 o 
  -1  -4   2     1265.81     1261.46     24.60 o 
   0  -4   2      133.33      189.52      7.65 o 
   1  -4   2       95.36      121.96      9.90 o 
   2  -4   2     1537.27     1435.66     21.90 o 
   3  -4   2      327.23      281.60      9.78 o 
   4  -4   2      298.70      338.23     12.30 o 
   5  -4   2      562.42      556.52     21.13 o 
   6  -4   2      209.51      225.25     12.72 o 
   7  -4   2      167.43      159.39     13.71 o 
   8  -4   2       23.30       25.45      7.35 o 
  -9  -3   2       19.77       -1.23     10.88 o 
  -8  -3   2      729.81      748.05     54.47 o 
  -7  -3   2        5.83       -9.78     10.28 o 
  -6  -3   2      108.37       99.22     11.58 o 
  -5  -3   2      196.85      213.67     15.27 o 
  -4  -3   2      844.39      839.59     18.98 o 
  -3  -3   2     5108.31     5305.28     99.08 o 
  -2  -3   2     1680.47     1635.32     25.80 o 
  -1  -3   2      414.60      461.48     10.92 o 
   0  -3   2      742.17      726.42     14.30 o 
   1  -3   2     3402.93     3432.04     86.81 o 
   2  -3   2      675.34      539.25     17.01 o 
   3  -3   2      113.71      173.52      7.51 o 
   4  -3   2       65.60       64.76      5.45 o 
   5  -3   2      200.44      183.05      9.10 o 
   6  -3   2     1041.39      980.29     47.76 o 
   7  -3   2      316.40      300.46     18.27 o 
   8  -3   2       10.84       11.39      6.84 o 
  -9  -2   2       51.36       56.63     17.57 o 
  -8  -2   2      115.97      109.11     20.31 o 
  -7  -2   2       27.16       45.41     13.02 o 
  -6  -2   2      130.03      145.87     14.61 o 
  -5  -2   2      307.30      301.97     12.98 o 
  -4  -2   2     7641.81     8291.45    110.34 o 
  -3  -2   2     2248.30     2393.33     40.92 o 
  -2  -2   2      269.61      303.08      8.20 o 
  -1  -2   2      843.69      863.19     14.41 o 
   0  -2   2     9368.16     9417.83    190.45 o 
   1  -2   2     5453.78     5705.25     86.10 o 
   2  -2   2      106.77      133.38      5.34 o 
   3  -2   2       83.91      132.70      6.56 o 
   4  -2   2      413.58      349.52     14.48 o 
   5  -2   2     1262.99     1220.93     27.63 o 
   6  -2   2       37.57       34.17      6.36 o 
   7  -2   2      103.72       97.89     10.67 o 
   8  -2   2       79.58       79.81     10.57 o 
   9  -2   2      223.22      206.92     17.53 o 
  -9  -1   2       44.67       41.95     13.09 o 
  -8  -1   2       55.61      108.48     19.48 o 
  -7  -1   2        0.64       -0.75      5.38 o 
  -6  -1   2      224.21      213.14     17.07 o 
  -5  -1   2      602.11      557.34     24.06 o 
  -4  -1   2     1773.12     1835.25     36.63 o 
  -3  -1   2      236.46      318.67     11.81 o 
  -2  -1   2    15379.62    16575.80    186.88 o 
  -1  -1   2    19411.96    20594.15    224.52 o 
   0  -1   2     2682.87     3078.18     70.18 o 
   1  -1   2        1.32        8.42      1.74 o 
   2  -1   2      189.37      235.80      8.41 o 
   3  -1   2     1938.30     1913.47     41.82 o 
   4  -1   2     3624.12     3672.56     73.52 o 
   5  -1   2       63.66       67.16     13.54 o 
   6  -1   2       48.38       70.87     14.59 o 
   7  -1   2     1556.70     1473.86     41.27 o 
   8  -1   2      513.19      485.34     24.30 o 
   9  -1   2        6.17       11.06      5.98 o 
  -9   0   2       35.85       43.07     12.73 o 
  -8   0   2        6.44       28.58      9.06 o 
  -7   0   2      581.32      541.62     46.04 o 
  -6   0   2     1614.97     1634.83     48.91 o 
  -5   0   2      388.39      410.28     20.82 o 
  -4   0   2      746.33      859.14     37.75 o 
  -3   0   2      555.88      554.19     15.20 o 
  -2   0   2    12315.34    12752.43    284.33 o 
  -1   0   2     1929.33     1931.85     32.16 o 
   0   0   2      519.88      540.94     18.41 o 
   1   0   2     1085.77     1174.61     31.49 o 
   2   0   2     1462.54     1374.19     29.30 o 
   3   0   2     3427.09     3411.56     66.10 o 
   4   0   2      185.01      218.34     14.75 o 
   5   0   2        7.99       10.03      7.76 o 
   6   0   2      249.54      257.23     28.09 o 
   7   0   2      783.42      769.66     34.52 o 
   8   0   2      561.66      485.30     29.04 o 
   9   0   2       97.37       83.01     14.23 o 
  -9   1   2        0.78        6.39      7.47 o 
  -8   1   2       33.80       32.23      8.16 o 
  -7   1   2     1132.37     1147.26     41.99 o 
  -6   1   2      104.08      109.81     11.92 o 
  -5   1   2      277.68      271.31     16.12 o 
  -4   1   2      224.01      197.44     11.95 o 
  -3   1   2     3116.06     3035.57     43.81 o 
  -2   1   2     2879.42     3062.40     61.04 o 
  -1   1   2     2057.61     2263.45     38.96 o 
   0   1   2     6154.77     6704.59    131.07 o 
   1   1   2     7058.28     6888.32    173.32 o 
   2   1   2     1135.16     1135.73     25.31 o 
   3   1   2      369.03      396.11     18.25 o 
   4   1   2       32.92       31.07      7.37 o 
   5   1   2     1211.03     1200.02     58.80 o 
   6   1   2      420.58      446.96     37.37 o 
   7   1   2      278.84      272.68     19.88 o 
   8   1   2       28.06       26.37     14.05 o 
   9   1   2      229.70      198.37     30.85 o 
  -9   2   2      155.35      146.26     15.11 o 
  -8   2   2      430.14      428.92     22.37 o 
  -7   2   2       99.87       91.14     10.06 o 
  -6   2   2       53.25       59.76      8.50 o 
  -5   2   2     1380.63     1408.33     43.47 o 
  -4   2   2     2689.52     2875.52    105.47 o 
  -3   2   2      315.01      300.40     10.34 o 
  -2   2   2        2.68       14.31      2.87 o 
  -1   2   2       71.01       59.60      4.94 o 
   0   2   2     2323.18     2273.00     38.15 o 
   1   2   2    17395.66    18312.88    356.19 o 
   2   2   2      634.24      600.37     36.18 o 
   3   2   2      147.68      212.59     13.89 o 
   4   2   2     1487.60     1499.37     50.95 o 
   5   2   2      871.31      895.53     51.38 o 
   6   2   2      163.68      158.54     23.40 o 
   7   2   2       61.83       67.53     10.19 o 
   8   2   2       21.91       25.33     13.35 o 
  -9   3   2      247.16      328.78     28.72 o 
  -8   3   2       25.55       35.97      7.45 o 
  -7   3   2       65.97       71.60      9.92 o 
  -6   3   2       79.94       91.70      9.86 o 
  -5   3   2     1605.05     1548.44     34.57 o 
  -4   3   2      606.53      644.08     20.82 o 
  -3   3   2       61.36       69.27      5.35 o 
  -2   3   2      659.83      719.69     22.30 o 
  -1   3   2     5333.60     5343.47     63.36 o 
   0   3   2      742.36      686.81     17.89 o 
   1   3   2       41.22       41.43      5.22 o 
   2   3   2     1483.79     1631.52     57.16 o 
   3   3   2     2467.21     2507.97    220.80 o 
   4   3   2     2892.27     3080.79    101.19 o 
   5   3   2       51.68       36.84     11.08 o 
   6   3   2        5.19       22.37     10.38 o 
   7   3   2      281.07      304.27     19.87 o 
   8   3   2      674.02      682.08     56.57 o 
  -9   4   2        1.52        1.56      8.50 o 
  -8   4   2       65.88       50.77     11.22 o 
  -7   4   2      494.78      517.57     22.13 o 
  -6   4   2     1265.53     1276.05     33.36 o 
  -5   4   2     1960.13     1858.57     43.90 o 
  -4   4   2      204.41      192.72     10.77 o 
  -3   4   2       90.91       61.24      3.99 o 
  -2   4   2     8861.54     9235.04    148.67 o 
  -1   4   2     2087.18     2319.35     61.76 o 
   0   4   2        9.42       21.38      5.40 o 
   1   4   2      233.59      189.95     12.62 o 
   2   4   2       91.14      173.40     12.42 o 
   3   4   2     1299.07     1391.74     59.28 o 
   4   4   2      437.48      405.68     31.03 o 
   5   4   2      178.76      168.69     11.30 o 
   6   4   2      769.02      806.08     28.48 o 
   7   4   2      262.85      280.12     34.72 o 
   8   4   2        0.70       10.53     12.38 o 
  -9   5   2       29.79       26.70     11.94 o 
  -8   5   2      297.93      298.79     46.53 o 
  -7   5   2      493.20      479.98     25.97 o 
  -6   5   2       93.26       89.45      8.51 o 
  -5   5   2      468.03      485.90     21.31 o 
  -4   5   2      801.11      816.40     16.91 o 
  -3   5   2     1579.74     1567.63     38.67 o 
  -2   5   2      778.68      772.89     17.66 o 
  -1   5   2       14.99       32.96      3.44 o 
   0   5   2      754.07      777.80     18.11 o 
   1   5   2     3791.06     3810.66     81.77 o 
   2   5   2     6600.56     7040.43    120.79 o 
   3   5   2      173.43      175.87     21.08 o 
   4   5   2      315.02      330.28     30.82 o 
   5   5   2      514.29      452.05     30.03 o 
   6   5   2      270.37      308.64     34.86 o 
   7   5   2       33.67       36.68     15.14 o 
   8   5   2        4.82      -12.26     13.35 o 
  -8   6   2      309.66      331.68     27.15 o 
  -7   6   2       10.50        3.13      7.33 o 
  -6   6   2        3.45       10.66      5.56 o 
  -5   6   2      411.41      390.27     12.24 o 
  -4   6   2     1449.97     1417.89     33.86 o 
  -3   6   2      146.38      128.19     11.90 o 
  -2   6   2        9.90       16.37      4.27 o 
  -1   6   2      749.97      731.39     18.81 o 
   0   6   2     3507.55     3624.21     53.89 o 
   1   6   2     1380.62     1445.83     28.60 o 
   2   6   2      248.91      204.15     42.28 o 
   3   6   2        3.73       -4.89      6.72 o 
   4   6   2       41.63       57.61     13.94 o 
   5   6   2      362.55      393.28     36.61 o 
   6   6   2       63.68       68.15     18.82 o 
   7   6   2      108.05      135.78     25.97 o 
   8   6   2       22.45       38.98     16.96 o 
  -8   7   2      125.70      133.62     17.51 o 
  -7   7   2      226.80      240.28     21.93 o 
  -6   7   2      206.62      190.70     18.07 o 
  -5   7   2       78.71       68.99      5.32 o 
  -4   7   2       69.18       60.06      6.22 o 
  -3   7   2      192.68      190.83     11.01 o 
  -2   7   2      870.55      838.81     32.62 o 
  -1   7   2      362.74      324.94     12.73 o 
   0   7   2     1171.64     1171.98     26.86 o 
   1   7   2        0.62        3.35      2.30 o 
   2   7   2      870.01      786.12     51.61 o 
   3   7   2     1724.67     1774.57     76.66 o 
   4   7   2      195.13      193.54     26.13 o 
   5   7   2       24.43       43.08     15.25 o 
   6   7   2        0.79      -10.05     11.28 o 
   7   7   2        3.12       -2.68     12.06 o 
  -8   8   2       93.17      136.58     28.78 o 
  -7   8   2      139.44      146.33     23.52 o 
  -6   8   2      354.21      368.73     33.88 o 
  -5   8   2      194.23      198.38     23.75 o 
  -4   8   2      450.97      384.56     16.70 o 
  -3   8   2      201.06      180.34     10.29 o 
  -2   8   2     1380.32     1337.87     30.89 o 
  -1   8   2      733.45      778.09     19.39 o 
   0   8   2      133.48      148.73      8.31 o 
   1   8   2      109.86      109.20      9.78 o 
   2   8   2      443.78      427.73     20.82 o 
   3   8   2        5.24        8.01      9.17 o 
   4   8   2       19.62        9.68      9.34 o 
   5   8   2      179.06      158.28     25.96 o 
   6   8   2        4.14       -3.74     13.01 o 
   7   8   2      182.58      206.23     34.13 o 
  -7   9   2      418.40      415.44     29.60 o 
  -6   9   2       39.77       58.93     11.79 o 
  -5   9   2      209.17      202.38     18.28 o 
  -4   9   2      347.76      327.87     21.73 o 
  -3   9   2      128.68      143.43     12.02 o 
  -2   9   2      667.65      658.15     21.80 o 
  -1   9   2       97.60       93.62      7.26 o 
   0   9   2     1090.48     1108.64     29.34 o 
   1   9   2      691.58      724.98     27.09 o 
   2   9   2      254.83      243.47     29.87 o 
   3   9   2      119.74      126.11     22.35 o 
   4   9   2       16.74       38.88     15.13 o 
   5   9   2      276.05      270.24     35.39 o 
   6   9   2       34.52       74.34     21.96 o 
  -6  10   2        2.38       11.10      7.10 o 
  -5  10   2      371.72      425.37     27.77 o 
  -4  10   2      707.15      752.01     34.90 o 
  -3  10   2      245.98      254.74     19.60 o 
  -2  10   2      188.72      204.77     16.76 o 
  -1  10   2       62.61       57.95      7.12 o 
   0  10   2      330.21      348.27     16.81 o 
   1  10   2      134.06      140.79     16.48 o 
   2  10   2        2.24       16.83     10.82 o 
   3  10   2      291.36      253.03     31.05 o 
   4  10   2      175.09      209.86     30.67 o 
   5  10   2       34.02       -7.41     10.46 o 
  -6  11   2      527.08      550.63     53.22 o 
  -5  11   2      227.93      252.72     21.53 o 
  -4  11   2        2.87       16.49      7.92 o 
  -3  11   2      255.69      257.16     20.16 o 
  -2  11   2       23.63       27.62     12.69 o 
  -1  11   2     1039.28     1037.20     43.97 o 
   0  11   2       25.41       19.85      6.00 o 
   1  11   2        3.17        1.82      7.82 o 
   2  11   2      600.08      564.62     46.18 o 
   3  11   2       55.92       66.72     18.32 o 
   4  11   2       79.27       63.76     17.85 o 
   5  11   2        8.77       22.34     14.01 o 
  -5  12   2       70.34       77.14     19.59 o 
  -4  12   2       19.42       33.08     14.18 o 
  -3  12   2      177.77      200.04     18.73 o 
  -2  12   2      488.05      448.46     26.98 o 
  -1  12   2        2.01       -4.46      5.24 o 
   0  12   2       21.61       24.73      6.43 o 
   1  12   2        5.68        8.90     11.49 o 
   2  12   2       77.10       66.31     17.22 o 
   3  12   2       10.15       41.81     16.48 o 
   4  12   2       45.65       44.68     18.26 o 
  -3  13   2       76.05       90.80     21.78 o 
  -2  13   2       29.06       24.04     14.09 o 
  -1  13   2        0.56       -7.48      8.67 o 
   0  13   2      386.65      382.30     26.19 o 
   1  13   2      175.04      191.62     20.02 o 
   2  13   2       13.05       15.50     10.22 o 
  -3 -13   3       70.19       69.14     20.93 o 
  -2 -13   3       60.86       72.04     20.14 o 
  -1 -13   3      120.39      118.95     16.48 o 
   0 -13   3       24.99       28.77     12.53 o 
   1 -13   3       32.80       27.03     12.02 o 
   2 -13   3      164.48      232.81     33.81 o 
   3 -13   3       26.84       46.82     18.43 o 
  -4 -12   3       24.26       17.37     11.84 o 
  -3 -12   3       13.03       27.41     14.35 o 
  -2 -12   3       49.16       41.99     11.30 o 
  -1 -12   3      108.64       95.25     13.76 o 
   0 -12   3      216.83      198.58     27.22 o 
   1 -12   3       48.37       66.61     18.48 o 
   2 -12   3       39.67       36.99     14.28 o 
   3 -12   3      172.59      180.81     28.50 o 
   4 -12   3       62.21       74.59     22.12 o 
  -5 -11   3        3.02       -3.17     12.58 o 
  -4 -11   3      256.68      279.57     36.52 o 
  -3 -11   3      565.98      532.27     36.85 o 
  -2 -11   3      827.09      820.71     37.79 o 
  -1 -11   3      194.73      171.28     17.54 o 
   0 -11   3       11.14       20.84     12.36 o 
   1 -11   3       13.80       15.91      8.96 o 
   2 -11   3      349.81      387.32     38.65 o 
   3 -11   3      446.43      439.32     42.44 o 
   4 -11   3       57.20       69.33     19.84 o 
   5 -11   3      104.69      149.96     28.48 o 
  -6 -10   3       13.56       -2.52     13.05 o 
  -5 -10   3        2.20      -11.11     12.06 o 
  -4 -10   3       24.67       18.15      7.19 o 
  -3 -10   3      144.93      148.30     23.09 o 
  -2 -10   3       33.04       58.99     10.22 o 
  -1 -10   3        5.07        2.42      6.21 o 
   0 -10   3      808.69      801.70     83.33 o 
   1 -10   3      863.70      851.81     28.73 o 
   2 -10   3     1124.98      977.32    111.26 o 
   3 -10   3       15.56       28.99     13.19 o 
   4 -10   3      149.75      150.94     26.47 o 
   5 -10   3      379.78      377.41     41.45 o 
   6 -10   3       96.46      131.67     28.95 o 
  -7  -9   3       29.98       25.53     16.95 o 
  -6  -9   3      195.59      240.67     35.43 o 
  -5  -9   3       40.55       39.98     13.18 o 
  -4  -9   3      193.19      184.24     22.54 o 
  -3  -9   3      353.55      362.24     22.70 o 
  -2  -9   3      127.42      127.54     10.44 o 
  -1  -9   3     1183.38     1207.54     31.98 o 
   0  -9   3     2541.33     2607.31     74.87 o 
   1  -9   3      509.50      478.94     24.90 o 
   2  -9   3        1.93        0.16      4.09 o 
   3  -9   3      224.36      201.41     11.80 o 
   4  -9   3      539.99      580.22     47.43 o 
   5  -9   3      675.62      802.05     59.11 o 
   6  -9   3      170.29      176.44     28.68 o 
  -7  -8   3       79.00       88.92     23.56 o 
  -6  -8   3      135.19      115.02     25.29 o 
  -5  -8   3       67.43       80.69     20.17 o 
  -4  -8   3       97.59      110.68      9.72 o 
  -3  -8   3        0.91        8.30      3.42 o 
  -2  -8   3      184.07      183.51     10.21 o 
  -1  -8   3      364.20      329.55     13.12 o 
   0  -8   3      796.00      834.80     34.39 o 
   1  -8   3      165.17      148.67      9.68 o 
   2  -8   3       19.74       20.77      5.20 o 
   3  -8   3     1507.36     1488.54     50.40 o 
   4  -8   3      392.35      416.01     28.70 o 
   5  -8   3      438.35      417.61     40.58 o 
   6  -8   3       59.11       62.07     19.20 o 
   7  -8   3       88.75      108.75     23.05 o 
  -8  -7   3        0.03       -7.81     14.80 o 
  -7  -7   3       16.68        1.85     11.81 o 
  -6  -7   3      548.65      605.57     49.80 o 
  -5  -7   3      370.32      386.75     38.11 o 
  -4  -7   3      118.98      125.66     10.00 o 
  -3  -7   3      397.45      363.78     23.84 o 
  -2  -7   3      591.97      570.41     17.16 o 
  -1  -7   3      934.66     1020.33     26.17 o 
   0  -7   3       30.46       24.01      3.91 o 
   1  -7   3      692.78      691.67     18.23 o 
   2  -7   3     1674.19     1601.05     30.79 o 
   3  -7   3       12.29       15.98      5.31 o 
   4  -7   3     1128.70     1148.54     26.37 o 
   5  -7   3       16.55        4.28     10.08 o 
   6  -7   3      847.64      867.35     60.76 o 
   7  -7   3      786.36      752.22     38.97 o 
  -8  -6   3       53.74       31.47     12.84 o 
  -7  -6   3       85.91      115.45     22.65 o 
  -6  -6   3      325.48      337.80     34.85 o 
  -5  -6   3        0.43        5.31      9.53 o 
  -4  -6   3      212.39      227.04     12.78 o 
  -3  -6   3     1220.51     1255.99     51.08 o 
  -2  -6   3       11.32       15.02      2.99 o 
  -1  -6   3      155.30      168.71      7.48 o 
   0  -6   3        4.65       10.98      3.33 o 
   1  -6   3     1709.61     1636.59     45.61 o 
   2  -6   3     2481.84     2378.64     65.78 o 
   3  -6   3      108.67      117.15      6.50 o 
   4  -6   3      395.85      387.83     14.32 o 
   5  -6   3      705.10      680.13     28.51 o 
   6  -6   3     1237.95     1218.21     69.78 o 
   7  -6   3      260.78      248.08     18.00 o 
   8  -6   3       19.53       10.81      6.57 o 
  -8  -5   3      212.73      228.90     31.97 o 
  -7  -5   3       61.01       69.16     17.06 o 
  -6  -5   3        0.91        0.59      7.77 o 
  -5  -5   3       28.89       38.60      7.96 o 
  -4  -5   3     1109.28     1086.82     37.38 o 
  -3  -5   3      789.99      824.08     24.28 o 
  -2  -5   3      408.05      473.76     14.18 o 
  -1  -5   3      370.33      365.21     11.53 o 
   0  -5   3     2312.29     2394.32     43.69 o 
   1  -5   3     2210.50     2299.91     82.88 o 
   2  -5   3      129.17      126.12     21.65 o 
   3  -5   3      459.26      530.66     14.98 o 
   4  -5   3     1379.57     1392.41     30.29 o 
   5  -5   3      886.25      919.21     27.91 o 
   6  -5   3       44.70       66.24     11.32 o 
   7  -5   3        7.78        8.06      6.30 o 
   8  -5   3      519.63      516.92     26.92 o 
  -9  -4   3      402.17      335.07     38.94 o 
  -8  -4   3       10.87        0.72     11.34 o 
  -7  -4   3        1.03        0.61      8.09 o 
  -6  -4   3      104.23       89.24     17.12 o 
  -5  -4   3      301.96      323.96     19.65 o 
  -4  -4   3     1352.43     1369.28     40.09 o 
  -3  -4   3       10.55        8.86      2.76 o 
  -2  -4   3     1782.34     1770.23     42.13 o 
  -1  -4   3     3009.86     3199.28     48.29 o 
   0  -4   3     2707.22     2749.55    128.06 o 
   1  -4   3      469.66      457.20     18.94 o 
   2  -4   3      932.10      980.78     18.95 o 
   3  -4   3     1657.60     1681.50     34.14 o 
   4  -4   3      317.44      296.19     11.30 o 
   5  -4   3     1069.91     1062.78     29.89 o 
   6  -4   3       75.42       94.52     10.69 o 
   7  -4   3      669.63      679.47     28.47 o 
   8  -4   3      461.71      465.00     25.35 o 
  -9  -3   3      122.62      123.74     21.84 o 
  -8  -3   3       25.11       27.36     12.39 o 
  -7  -3   3      918.42      949.26     57.16 o 
  -6  -3   3       20.97       16.72      7.23 o 
  -5  -3   3        4.68        0.37      3.52 o 
  -4  -3   3        1.98        0.40      2.22 o 
  -3  -3   3      125.11       88.75      5.34 o 
  -2  -3   3     1633.49     1539.19     22.91 o 
  -1  -3   3     2144.60     2070.43     36.57 o 
   0  -3   3      198.76      236.00     17.46 o 
   1  -3   3      226.71      225.67     17.58 o 
   2  -3   3     7549.73     8036.74    231.70 o 
   3  -3   3     3989.09     4233.49     61.62 o 
   4  -3   3      106.40       86.49     11.04 o 
   5  -3   3      279.91      282.22     14.84 o 
   6  -3   3      190.83      187.99     13.70 o 
   7  -3   3      610.91      587.04     25.89 o 
   8  -3   3      227.28      209.23     16.56 o 
  -9  -2   3        1.02      -13.10     13.10 o 
  -8  -2   3      170.61      171.55     24.79 o 
  -7  -2   3       71.16       61.84     11.97 o 
  -6  -2   3      350.99      363.34     22.75 o 
  -5  -2   3      189.10      216.76     11.15 o 
  -4  -2   3       12.42       30.83      4.61 o 
  -3  -2   3      933.02      884.02     17.52 o 
  -2  -2   3       12.19       21.50      2.41 o 
  -1  -2   3       72.83       64.95      3.72 o 
   0  -2   3      888.58      848.39     29.86 o 
   1  -2   3     2860.22     2920.46     98.60 o 
   2  -2   3      896.79      862.67     18.24 o 
   3  -2   3      925.30      905.13     21.51 o 
   4  -2   3     1623.86     1673.22     34.90 o 
   5  -2   3      305.70      290.73     12.89 o 
   6  -2   3     1051.94     1065.96     32.67 o 
   7  -2   3      198.74      193.55     14.86 o 
   8  -2   3        5.53        2.53      6.25 o 
  -9  -1   3      215.44      214.75     28.50 o 
  -8  -1   3      196.88      192.23     18.70 o 
  -7  -1   3     1484.63     1501.76     51.13 o 
  -6  -1   3      264.37      276.18     19.00 o 
  -5  -1   3      596.30      569.03     26.48 o 
  -4  -1   3      278.56      405.10     13.35 o 
  -3  -1   3     1032.14      970.29     22.51 o 
  -2  -1   3     5317.55     5994.93     76.68 o 
  -1  -1   3      718.64      706.53     12.92 o 
   0  -1   3     2579.03     2483.28     52.38 o 
   1  -1   3       58.05       41.10      3.62 o 
   2  -1   3     1730.55     1866.01     29.95 o 
   3  -1   3      541.88      614.89     17.06 o 
   4  -1   3     4160.58     4184.36     66.30 o 
   5  -1   3      736.43      691.20     28.95 o 
   6  -1   3      140.61      133.04     11.13 o 
   7  -1   3       25.66       24.93      6.34 o 
   8  -1   3       10.65       14.32      7.39 o 
  -9   0   3      291.07      278.83     23.58 o 
  -8   0   3       24.98       16.82     23.89 o 
  -7   0   3      200.89      201.59     18.55 o 
  -6   0   3      468.38      453.10     19.06 o 
  -5   0   3     1518.74     1549.13     56.15 o 
  -4   0   3      671.83      681.72     18.99 o 
  -3   0   3     3794.87     4543.12     82.12 o 
  -2   0   3      123.39       72.35      4.23 o 
  -1   0   3     3121.75     3324.71     55.52 o 
   0   0   3     5742.25     5650.88     83.20 o 
   1   0   3      183.94      297.72     15.26 o 
   2   0   3      221.88      200.31     13.28 o 
   3   0   3      711.38      639.75     18.38 o 
   4   0   3      729.91      708.08     21.69 o 
   5   0   3      161.95      157.02     19.56 o 
   6   0   3       11.87       16.77      9.99 o 
   7   0   3      573.51      557.25     29.66 o 
   8   0   3      242.80      234.77     20.40 o 
  -9   1   3       66.03       90.46     14.06 o 
  -8   1   3      286.81      296.76     26.41 o 
  -7   1   3      544.03      544.23     27.87 o 
  -6   1   3      519.71      533.86     25.14 o 
  -5   1   3      201.93      191.11     21.14 o 
  -4   1   3      204.47      302.89     11.40 o 
  -3   1   3     1111.67     1115.82     28.46 o 
  -2   1   3     1689.27     1713.59     39.84 o 
  -1   1   3     3237.68     3466.96     56.22 o 
   0   1   3    10323.51    11327.52    153.22 o 
   1   1   3    29100.46    28903.88   1138.72 o 
   2   1   3     1874.46     1863.11     37.35 o 
   3   1   3      135.07      105.60      6.96 o 
   4   1   3      336.18      297.94     14.65 o 
   5   1   3       27.80       49.03     11.26 o 
   6   1   3     1082.70     1050.01     37.63 o 
   7   1   3      563.71      592.31     29.64 o 
   8   1   3      476.18      459.84     27.86 o 
  -9   2   3       25.80       26.05     11.13 o 
  -8   2   3      375.97      364.90     23.32 o 
  -7   2   3      239.19      226.98     14.54 o 
  -6   2   3      966.83      925.76     33.35 o 
  -5   2   3        1.79        0.62      3.05 o 
  -4   2   3      973.31      961.92     26.06 o 
  -3   2   3     3730.61     4069.72     80.84 o 
  -2   2   3       32.56       32.13      4.76 o 
  -1   2   3       93.32      104.15      4.10 o 
   0   2   3      835.70      862.17     19.89 o 
   1   2   3       41.20       22.83      3.37 o 
   2   2   3      247.90      222.96      8.94 o 
   3   2   3        1.60       14.03      5.62 o 
   4   2   3      230.29      250.31     13.45 o 
   5   2   3     1132.15     1123.06     34.88 o 
   6   2   3      205.34      228.59     16.32 o 
   7   2   3       45.52       57.26     12.88 o 
   8   2   3       31.08       28.25     14.08 o 
  -9   3   3      434.03      438.71     33.30 o 
  -8   3   3      308.33      300.77     18.30 o 
  -7   3   3       64.82       60.30      8.06 o 
  -6   3   3      300.67      274.98     14.28 o 
  -5   3   3     2498.70     2495.47     45.81 o 
  -4   3   3     1807.82     1769.51     31.72 o 
  -3   3   3       78.17      166.77     11.86 o 
  -2   3   3       17.99       12.00      3.20 o 
  -1   3   3      948.18      896.95     17.28 o 
   0   3   3     1377.73     1287.72     28.23 o 
   1   3   3     4046.81     4276.16     74.74 o 
   2   3   3        1.17        4.10      4.81 o 
   3   3   3      783.68      760.47     51.81 o 
   4   3   3      875.58      824.13     23.98 o 
   5   3   3        9.08       15.01      6.61 o 
   6   3   3      299.00      277.86     16.92 o 
   7   3   3       13.09        7.48     10.51 o 
   8   3   3       80.45      112.94     25.31 o 
  -9   4   3      341.62      332.73     28.08 o 
  -8   4   3      274.47      276.46     32.42 o 
  -7   4   3        3.90        4.82      3.51 o 
  -6   4   3      911.48      871.50     44.62 o 
  -5   4   3     1038.13     1091.79     26.05 o 
  -4   4   3     1169.71     1186.27     46.26 o 
  -3   4   3      191.16      228.69     14.40 o 
  -2   4   3     3907.54     4035.28     74.03 o 
  -1   4   3      185.76      135.32      6.08 o 
   0   4   3       50.60       35.81      5.48 o 
   1   4   3        1.44        3.99      1.29 o 
   2   4   3      547.71      688.92     26.42 o 
   3   4   3     1747.95     1798.10     71.02 o 
   4   4   3      134.48      107.38     18.03 o 
   5   4   3      122.19      102.13      9.49 o 
   6   4   3      273.09      246.90     14.20 o 
   7   4   3       32.69       25.09     15.29 o 
   8   4   3       69.93       60.89     21.56 o 
  -9   5   3      318.25      284.23     43.55 o 
  -8   5   3       59.95       67.03     14.03 o 
  -7   5   3     1531.05     1545.03     79.35 o 
  -6   5   3      479.35      501.61     18.02 o 
  -5   5   3       27.21       24.54      3.88 o 
  -4   5   3        6.24       18.47      5.61 o 
  -3   5   3     1583.32     1649.19     70.29 o 
  -2   5   3      860.26      717.44     16.75 o 
  -1   5   3      103.18       79.04      5.43 o 
   0   5   3      546.36      591.55     20.05 o 
   1   5   3      764.25      673.85     19.40 o 
   2   5   3     6189.76     6475.28    114.71 o 
   3   5   3      417.59      454.08     34.61 o 
   4   5   3      127.66      133.49     20.13 o 
   5   5   3        1.55       -7.75      9.41 o 
   6   5   3      372.31      417.50     41.98 o 
   7   5   3       92.83      112.85     24.61 o 
   8   5   3       42.45       67.78     19.77 o 
  -8   6   3     1020.69     1121.39     54.18 o 
  -7   6   3     1438.86     1422.42     79.47 o 
  -6   6   3      484.23      444.41     27.33 o 
  -5   6   3       13.03       10.05      3.04 o 
  -4   6   3      134.79      150.96     13.83 o 
  -3   6   3     1741.12     1461.51    145.15 o 
  -2   6   3      530.01      488.75     17.04 o 
  -1   6   3      169.09      179.80      8.57 o 
   0   6   3      734.94      619.52     17.21 o 
   1   6   3      275.94      212.51      8.94 o 
   2   6   3      224.25      226.64     23.03 o 
   3   6   3      115.26      179.26     22.67 o 
   4   6   3      754.47      773.80     51.20 o 
   5   6   3      288.09      282.72     33.11 o 
   6   6   3      210.43      241.34     32.36 o 
   7   6   3       35.67       38.79     16.80 o 
  -8   7   3      357.56      371.23     29.44 o 
  -7   7   3      367.50      332.89     25.67 o 
  -6   7   3      255.54      244.53     26.66 o 
  -5   7   3     2396.38     2345.83     90.02 o 
  -4   7   3     1614.18      823.35    445.47 o 
  -3   7   3      446.83      401.19     14.83 o 
  -2   7   3       21.14       26.31      4.53 o 
  -1   7   3     1014.08      981.49     23.84 o 
   0   7   3     1038.90     1019.65     24.46 o 
   1   7   3       90.70       82.58      6.17 o 
   2   7   3      317.41      349.66     30.00 o 
   3   7   3        3.06       -1.38      8.98 o 
   4   7   3     1975.09     2046.38     90.02 o 
   5   7   3      145.31      150.94     24.28 o 
   6   7   3       12.93        8.62     10.20 o 
   7   7   3       58.22       34.60     14.89 o 
  -8   8   3        1.45      -15.57     15.57 o 
  -7   8   3       11.47       -1.20     10.36 o 
  -6   8   3     1389.95     1250.59     67.43 o 
  -5   8   3      813.59      744.93     48.09 o 
  -4   8   3      170.62      119.57     30.63 o 
  -3   8   3       26.41       26.96      4.46 o 
  -2   8   3      370.51      357.74     17.16 o 
  -1   8   3      735.70      723.89     19.88 o 
   0   8   3      571.25      572.35     16.73 o 
   1   8   3       10.69       10.90      3.63 o 
   2   8   3      203.04      206.63     24.19 o 
   3   8   3      430.54      407.21     37.39 o 
   4   8   3       88.15       92.77     20.00 o 
   5   8   3      277.09      269.08     35.23 o 
   6   8   3      262.45      275.43     36.55 o 
  -7   9   3      136.53       91.57     19.42 o 
  -6   9   3      595.90      551.96     44.45 o 
  -5   9   3      211.86      189.57     24.80 o 
  -4   9   3      785.23      691.11     45.09 o 
  -3   9   3      715.95      711.77     32.83 o 
  -2   9   3      806.10      827.97     24.79 o 
  -1   9   3      432.96      411.51     14.67 o 
   0   9   3       11.67       14.20      4.35 o 
   1   9   3      320.74      346.71     17.19 o 
   2   9   3      333.56      202.93     70.40 o 
   3   9   3      198.85      201.13     27.26 o 
   4   9   3      209.97      198.61     29.65 o 
   5   9   3      133.43       96.58     23.57 o 
   6   9   3      116.65      146.59     28.54 o 
  -6  10   3       76.40       87.35     18.10 o 
  -5  10   3        1.07       -6.85      6.85 o 
  -4  10   3      158.15      141.58     15.26 o 
  -3  10   3       42.07       46.80      9.26 o 
  -2  10   3      342.38      338.41     21.74 o 
  -1  10   3      118.93      118.63      9.82 o 
   0  10   3       10.68        5.31      3.70 o 
   1  10   3     1031.73     1089.13     50.49 o 
   2  10   3       99.67      190.03     28.56 o 
   3  10   3       37.85       33.81     13.69 o 
   4  10   3      252.53      235.33     32.75 o 
   5  10   3       37.51       23.85     14.26 o 
  -6  11   3       25.48       17.51     14.02 o 
  -5  11   3      350.29      395.96     27.87 o 
  -4  11   3      851.61      835.19     49.62 o 
  -3  11   3      486.30      480.32     38.55 o 
  -2  11   3       31.70       29.39      7.88 o 
  -1  11   3      266.70      307.76     16.48 o 
   0  11   3      271.91      259.67     15.06 o 
   1  11   3      827.60      786.85     37.16 o 
   2  11   3       38.46       26.14     12.08 o 
   3  11   3       21.24       38.21     15.92 o 
   4  11   3       33.77       48.40     17.92 o 
  -4  12   3      232.91      247.82     21.81 o 
  -3  12   3        0.43       10.16      7.34 o 
  -2  12   3       28.04       28.87      9.88 o 
  -1  12   3      683.54      694.52     26.18 o 
   0  12   3       21.16       19.56      8.08 o 
   1  12   3        2.76        3.90      5.81 o 
   2  12   3       90.42       78.30     20.32 o 
   3  12   3       45.51       55.50     20.51 o 
  -3  13   3      461.93      445.68     43.82 o 
  -2  13   3      517.12      471.11     29.13 o 
  -1  13   3       36.04       20.78     11.23 o 
   0  13   3       72.51       70.69     11.72 o 
   1  13   3      144.43       98.61     26.76 o 
   2  13   3       31.11       28.32     13.65 o 
  -2 -13   4      209.12      231.24     34.20 o 
  -1 -13   4        1.57      -12.72     12.72 o 
   0 -13   4       47.66       36.69     15.54 o 
   1 -13   4      101.66       70.26     17.68 o 
   2 -13   4      197.39      235.68     34.19 o 
  -4 -12   4        1.32       33.45     20.09 o 
  -3 -12   4       18.11       53.06     19.81 o 
  -2 -12   4       10.24       28.31      9.67 o 
  -1 -12   4      103.93       86.11     13.91 o 
   0 -12   4      178.57      152.10     25.38 o 
   1 -12   4      444.11      425.66     43.00 o 
   2 -12   4      165.33      187.66     29.67 o 
   3 -12   4      485.58      509.53     49.76 o 
   4 -12   4      111.14      130.57     26.77 o 
  -5 -11   4      107.36      125.03     26.31 o 
  -4 -11   4       26.12        1.89     12.87 o 
  -3 -11   4       83.60       87.92     13.50 o 
  -2 -11   4      261.84      254.64     21.60 o 
  -1 -11   4       22.37       26.89      8.45 o 
   0 -11   4      375.30      393.49     38.22 o 
   1 -11   4        2.47        4.05     11.24 o 
   2 -11   4       54.57       43.28     15.30 o 
   3 -11   4       62.34      111.36     23.68 o 
   4 -11   4      484.37      523.70     49.97 o 
   5 -11   4        5.50        0.96     11.63 o 
  -6 -10   4       31.58       59.62     19.63 o 
  -5 -10   4       16.33       21.06     12.26 o 
  -4 -10   4      176.85      188.98     17.97 o 
  -3 -10   4       69.60       66.31     13.86 o 
  -2 -10   4        5.34        4.32      6.53 o 
  -1 -10   4      812.42      803.43     36.99 o 
   0 -10   4       53.86       65.40     13.41 o 
   1 -10   4        2.69        3.60     11.02 o 
   2 -10   4      292.84      297.29     33.69 o 
   3 -10   4      534.33      553.29     46.80 o 
   4 -10   4      115.12      162.29     27.68 o 
   5 -10   4      122.07      158.49     29.13 o 
   6 -10   4      177.73      205.98     33.70 o 
  -7  -9   4       83.35       95.67     24.69 o 
  -6  -9   4      146.22      126.82     27.66 o 
  -5  -9   4       87.57      112.52     23.28 o 
  -4  -9   4      245.50      238.03     19.78 o 
  -3  -9   4       26.67       34.87      9.15 o 
  -2  -9   4     1081.78     1169.25     33.10 o 
  -1  -9   4      991.27     1037.11     30.46 o 
   0  -9   4        3.41        3.84      5.86 o 
   1  -9   4      208.66      140.77     19.93 o 
   2  -9   4      273.62      300.44     31.71 o 
   3  -9   4       49.15       63.33     17.09 o 
   4  -9   4        0.49        6.08     11.34 o 
   5  -9   4      296.07      347.97     39.73 o 
   6  -9   4      241.07      257.85     35.55 o 
  -7  -8   4        3.58       17.75     12.61 o 
  -6  -8   4      417.97      358.12     40.17 o 
  -5  -8   4      106.62      126.14     24.52 o 
  -4  -8   4      210.91      184.73     18.15 o 
  -3  -8   4      683.37      731.45     41.58 o 
  -2  -8   4       23.80       22.35      5.18 o 
  -1  -8   4      258.17      259.44     15.30 o 
   0  -8   4      429.20      395.66     27.05 o 
   1  -8   4     1817.20     1009.25    269.97 o 
   2  -8   4      387.91      395.05     34.54 o 
   3  -8   4       10.96       20.23     10.44 o 
   4  -8   4      432.28      448.30     40.29 o 
   5  -8   4      709.03      732.03     54.82 o 
   6  -8   4      321.69      370.15     40.84 o 
   7  -8   4       96.11       96.72     24.44 o 
  -8  -7   4       31.75       57.77     18.83 o 
  -7  -7   4       20.52       24.06     14.40 o 
  -6  -7   4      343.18      378.11     39.53 o 
  -5  -7   4       34.57       17.30     12.11 o 
  -4  -7   4      175.55      189.14     12.89 o 
  -3  -7   4       30.52       32.42      4.79 o 
  -2  -7   4       12.28        6.52      3.09 o 
  -1  -7   4      200.98      169.08      8.90 o 
   0  -7   4     1777.22     1827.20     75.24 o 
   1  -7   4      942.84     1047.35     53.87 o 
   2  -7   4     1946.21     1975.63     78.93 o 
   3  -7   4      783.32      806.36     49.95 o 
   4  -7   4       11.76        9.81      3.44 o 
   5  -7   4       36.49       42.70     15.33 o 
   6  -7   4       10.96       21.96     13.65 o 
   7  -7   4      111.43       90.28     22.01 o 
  -8  -6   4       25.54        9.24     11.64 o 
  -7  -6   4       25.80       29.03     15.54 o 
  -6  -6   4      111.41      103.93     21.40 o 
  -5  -6   4      526.78      558.97     43.68 o 
  -4  -6   4      271.03      286.93     15.30 o 
  -3  -6   4      209.42      198.64     10.41 o 
  -2  -6   4      553.23      521.45     16.11 o 
  -1  -6   4     1087.78     1093.60     20.86 o 
   0  -6   4      160.11      186.35      7.59 o 
   1  -6   4       20.56       23.04      6.08 o 
   2  -6   4      542.09      499.79     24.52 o 
   3  -6   4      208.77      184.57     26.05 o 
   4  -6   4     1408.95     1362.45     64.84 o 
   5  -6   4      283.23      318.56     33.87 o 
   6  -6   4       63.51       89.36     19.77 o 
   7  -6   4      473.90      476.64     31.67 o 
  -8  -5   4      555.16      523.78     47.04 o 
  -7  -5   4      143.63      160.18     26.36 o 
  -6  -5   4       27.34       17.97     10.90 o 
  -5  -5   4      116.05      124.59     13.08 o 
  -4  -5   4       73.84       66.73      7.67 o 
  -3  -5   4      617.61      616.46     17.93 o 
  -2  -5   4     1062.90     1021.39     28.07 o 
  -1  -5   4        5.07        6.22      2.15 o 
   0  -5   4      257.12      347.04     32.67 o 
   1  -5   4      855.65      871.56     39.28 o 
   2  -5   4     1758.91     1752.48     67.35 o 
   3  -5   4      293.81      276.06     11.13 o 
   4  -5   4      803.19      801.61     27.48 o 
   5  -5   4        9.72        9.39      4.76 o 
   6  -5   4      169.56      177.02     17.53 o 
   7  -5   4      354.52      295.15     28.11 o 
   8  -5   4       39.64       32.04      8.17 o 
  -9  -4   4        7.82       26.65     10.79 o 
  -8  -4   4       29.84       -9.74     10.78 o 
  -7  -4   4      490.93      457.17     39.61 o 
  -6  -4   4       45.21       32.14     11.78 o 
  -5  -4   4      358.69      367.56     17.99 o 
  -4  -4   4     2618.26     2746.21     77.44 o 
  -3  -4   4      599.29      550.24     14.59 o 
  -2  -4   4       53.07       72.53      4.91 o 
  -1  -4   4     2735.01     2981.12     46.12 o 
   0  -4   4      210.01      142.21     15.98 o 
   1  -4   4      170.79      108.53     14.53 o 
   2  -4   4      873.94      764.88     69.12 o 
   3  -4   4        4.81        2.60      5.50 o 
   4  -4   4      200.92      189.87     10.65 o 
   5  -4   4     2820.68     2741.72     83.91 o 
   6  -4   4      127.06      132.85     14.62 o 
   7  -4   4        0.59        3.66      5.17 o 
   8  -4   4      194.31      181.95     16.15 o 
  -9  -3   4      131.92      134.93     22.86 o 
  -8  -3   4      631.80      545.99     44.81 o 
  -7  -3   4      116.02      128.64     15.66 o 
  -6  -3   4      970.39      971.81     39.11 o 
  -5  -3   4     1629.79     1760.89     41.30 o 
  -4  -3   4      145.88      130.69      7.36 o 
  -3  -3   4       24.65       24.83      3.17 o 
  -2  -3   4      406.12      407.84     11.13 o 
  -1  -3   4     1452.67     1339.15     21.55 o 
   0  -3   4      557.32      414.26     29.46 o 
   1  -3   4     1038.12     1239.84     48.47 o 
   2  -3   4        8.65       24.42      4.05 o 
   3  -3   4     3193.22     3185.40     61.54 o 
   4  -3   4     1449.70     1508.02     33.19 o 
   5  -3   4        3.90        0.55      3.44 o 
   6  -3   4       43.72       45.00      7.51 o 
   7  -3   4      391.87      363.79     23.82 o 
   8  -3   4      308.01      306.48     23.19 o 
  -9  -2   4        6.89       17.59     11.14 o 
  -8  -2   4        5.36        4.15     13.84 o 
  -7  -2   4      455.81      481.65     28.52 o 
  -6  -2   4     1695.76     1709.64     52.22 o 
  -5  -2   4      462.39      468.57     16.59 o 
  -4  -2   4      507.23      578.80     17.95 o 
  -3  -2   4     1713.38     1835.65     38.77 o 
  -2  -2   4      963.27      904.28     20.60 o 
  -1  -2   4     7817.23     8152.19     85.40 o 
   0  -2   4       28.82       31.63      2.77 o 
   1  -2   4      545.48      544.92     52.49 o 
   2  -2   4      153.43      123.33      8.16 o 
   3  -2   4     2127.67     2118.83     47.56 o 
   4  -2   4       26.10       19.53      3.66 o 
   5  -2   4      715.59      749.06     25.11 o 
   6  -2   4      563.40      570.75     23.61 o 
   7  -2   4       56.17       66.94      9.30 o 
   8  -2   4      135.63      123.74     13.11 o 
  -9  -1   4       21.08       33.60      9.28 o 
  -8  -1   4      142.66      157.42     27.04 o 
  -7  -1   4      288.37      290.03     21.58 o 
  -6  -1   4      478.97      470.63     28.58 o 
  -5  -1   4      609.57      653.06     48.74 o 
  -4  -1   4     2644.95     2768.05     70.20 o 
  -3  -1   4     4731.92     5027.19    119.04 o 
  -2  -1   4      341.57      261.46     10.22 o 
  -1  -1   4      259.30      222.51      8.39 o 
   0  -1   4      278.55      294.79     11.09 o 
   1  -1   4     4698.88     4511.67    340.37 o 
   2  -1   4     1426.94     1310.37     54.75 o 
   3  -1   4      599.61      625.02     17.27 o 
   4  -1   4        7.69       14.62      3.58 o 
   5  -1   4      892.10      861.98     26.43 o 
   6  -1   4      654.83      633.51     24.41 o 
   7  -1   4      263.57      237.34     16.20 o 
   8  -1   4        4.89       10.07      6.08 o 
  -9   0   4      105.55      128.59     27.99 o 
  -8   0   4      270.80      284.46     21.78 o 
  -7   0   4      102.52      109.41     12.60 o 
  -6   0   4      320.27      323.53     15.69 o 
  -5   0   4      224.90      202.91     11.12 o 
  -4   0   4     1009.65      965.15     23.15 o 
  -3   0   4     1354.76     1330.52     52.86 o 
  -2   0   4      550.28      613.38     14.44 o 
  -1   0   4     1150.37     1180.86     22.59 o 
   0   0   4     4918.84     5098.60     79.38 o 
   1   0   4     2967.58     2853.19    188.13 o 
   2   0   4      370.05      392.88     15.52 o 
   3   0   4      555.31      569.54     20.64 o 
   4   0   4      268.43      251.35     12.90 o 
   5   0   4     1371.23     1323.79     41.74 o 
   6   0   4        9.43        4.60      5.11 o 
   7   0   4      191.53      201.63     18.42 o 
   8   0   4      108.32      104.24     11.65 o 
  -9   1   4      243.50      209.35     33.18 o 
  -8   1   4      220.22      218.94     18.83 o 
  -7   1   4        7.58        8.39     12.76 o 
  -6   1   4       11.70        5.06      4.26 o 
  -5   1   4     2123.76     2083.46     63.84 o 
  -4   1   4     1368.14     1355.78     35.75 o 
  -3   1   4      784.73      955.20     40.21 o 
  -2   1   4     1821.27     2097.25    114.05 o 
  -1   1   4      811.99      772.78     19.99 o 
   0   1   4     6622.25     6906.46    135.53 o 
   1   1   4        7.12       13.85      2.55 o 
   2   1   4      623.39      611.72     40.58 o 
   3   1   4      901.62      903.06     26.87 o 
   4   1   4     1637.24     1695.80     43.29 o 
   5   1   4      694.07      702.33     28.11 o 
   6   1   4       24.08       34.65     10.29 o 
   7   1   4      247.26      245.45     29.07 o 
   8   1   4      127.77      158.64     28.12 o 
  -9   2   4      220.67      183.54     21.65 o 
  -8   2   4        0.88        4.99      9.22 o 
  -7   2   4      132.04      141.71     22.50 o 
  -6   2   4     3109.92     3136.09    250.54 o 
  -5   2   4      465.78      446.98     18.82 o 
  -4   2   4        3.65       12.07      3.30 o 
  -3   2   4      199.44      173.83     14.59 o 
  -2   2   4     1078.51      876.50     55.29 o 
  -1   2   4     4317.68     4273.93     49.74 o 
   0   2   4      364.40      415.81     12.69 o 
   1   2   4       49.14       49.21      3.49 o 
   2   2   4     4457.33     4762.24     77.76 o 
   3   2   4     1871.07     1996.40     42.72 o 
   4   2   4        3.07        1.36      3.28 o 
   5   2   4      294.44      295.76     16.93 o 
   6   2   4      269.15      285.08     18.12 o 
   7   2   4      299.35      314.30     20.75 o 
   8   2   4      103.50       85.20     21.66 o 
  -9   3   4      127.43      152.90     19.89 o 
  -8   3   4      198.13      224.24     22.63 o 
  -7   3   4      479.81      516.55     22.56 o 
  -6   3   4      521.26      506.06     18.97 o 
  -5   3   4       81.61       94.92      9.66 o 
  -4   3   4     1348.33     1401.63     26.42 o 
  -3   3   4     5327.11     5989.95    226.46 o 
  -2   3   4     2833.05     2962.04     58.70 o 
  -1   3   4        4.03        7.98      1.98 o 
   0   3   4      639.16      576.05     17.46 o 
   1   3   4      198.70      157.68      7.42 o 
   2   3   4    12553.71    13709.38    293.39 o 
   3   3   4       53.42       51.15      4.36 o 
   4   3   4      332.96      344.92     14.62 o 
   5   3   4      461.51      518.49     41.68 o 
   6   3   4      206.50      221.11     14.71 o 
   7   3   4      156.57      120.88     24.18 o 
   8   3   4        0.81       -9.61     14.00 o 
  -9   4   4      100.89      109.30     17.67 o 
  -8   4   4      279.34      282.92     25.57 o 
  -7   4   4        8.33        6.07     11.49 o 
  -6   4   4      149.93      173.52     10.12 o 
  -5   4   4        8.94        8.95      7.66 o 
  -4   4   4     2224.78     2124.21     55.33 o 
  -3   4   4     1539.17     1545.24     69.31 o 
  -2   4   4        1.12        6.34      2.49 o 
  -1   4   4     2231.85     2303.71     43.37 o 
   0   4   4     1918.20     1848.94     56.31 o 
   1   4   4     2389.49     2263.30    156.74 o 
   2   4   4      390.53      460.30     31.22 o 
   3   4   4      768.18      804.98     46.22 o 
   4   4   4      319.45      365.65     33.28 o 
   5   4   4      740.84      698.02     47.40 o 
   6   4   4      142.27      133.79     24.30 o 
   7   4   4       77.42       81.43     22.78 o 
   8   4   4      282.60      299.71     40.03 o 
  -9   5   4       94.44      124.66     27.84 o 
  -8   5   4       67.71       60.24     14.76 o 
  -7   5   4        8.45       12.54      7.85 o 
  -6   5   4     1049.79      909.16     50.83 o 
  -5   5   4       81.64       77.79     11.44 o 
  -4   5   4     1572.83     1540.17    135.25 o 
  -3   5   4       25.92       35.98      5.48 o 
  -2   5   4     3589.52     3963.68     55.66 o 
  -1   5   4     3225.34     3360.18     48.45 o 
   0   5   4      355.98      349.47     15.45 o 
   1   5   4       16.54       17.06      2.08 o 
   2   5   4      747.23      826.90     31.32 o 
   3   5   4     1221.58     1298.68     62.70 o 
   4   5   4      803.77      824.53     52.16 o 
   5   5   4      150.94      158.15     25.45 o 
   6   5   4      255.75      211.74     30.37 o 
   7   5   4        4.68       49.84     18.53 o 
  -8   6   4        1.70        5.48     10.64 o 
  -7   6   4        7.71       11.63      7.58 o 
  -6   6   4      265.23      283.35     22.13 o 
  -5   6   4      649.59      602.36     30.69 o 
  -4   6   4       44.95       55.74      9.25 o 
  -3   6   4      319.35      338.27     27.97 o 
  -2   6   4      238.13      204.98      7.61 o 
  -1   6   4     5090.75     5203.94     63.17 o 
   0   6   4      474.71      498.27     19.95 o 
   1   6   4      513.67      489.58     13.89 o 
   2   6   4      348.72      379.19     30.51 o 
   3   6   4       25.06       29.85     11.78 o 
   4   6   4      243.59      257.67     29.56 o 
   5   6   4       25.29       16.57     10.68 o 
   6   6   4       34.76       43.39     16.89 o 
   7   6   4      324.50      355.52     43.89 o 
  -8   7   4        6.80       24.68     10.61 o 
  -7   7   4      327.75      337.96     26.46 o 
  -6   7   4      788.19      726.87     38.87 o 
  -5   7   4      283.01      248.72     27.09 o 
  -4   7   4     1171.47     1149.92     57.69 o 
  -3   7   4     1386.27     1333.85     61.09 o 
  -2   7   4      643.13      607.22     19.73 o 
  -1   7   4       10.22       13.88      3.44 o 
   0   7   4      589.12      594.07     17.63 o 
   1   7   4      460.80      450.15     14.26 o 
   2   7   4      480.33      503.26     36.43 o 
   3   7   4     3220.73     3127.95    110.36 o 
   4   7   4        1.27        6.52      9.27 o 
   5   7   4      143.25      150.68     25.69 o 
   6   7   4      190.84      158.12     28.92 o 
   7   7   4        1.29       -4.23     13.41 o 
  -7   8   4      238.69      276.89     33.39 o 
  -6   8   4        2.79        0.58      8.19 o 
  -5   8   4       40.58       41.27     10.96 o 
  -4   8   4      315.89      319.31     30.63 o 
  -3   8   4      111.94       99.13     15.02 o 
  -2   8   4      179.33      177.52     10.60 o 
  -1   8   4       77.77       59.19      5.18 o 
   0   8   4      772.33      788.27     20.09 o 
   1   8   4      986.76      957.72     52.84 o 
   2   8   4       45.41       57.70     13.93 o 
   3   8   4      317.56      289.88     32.11 o 
   4   8   4      196.66      184.67     27.74 o 
   5   8   4      639.57      661.53     54.65 o 
   6   8   4      234.83      220.94     35.81 o 
  -7   9   4       62.99       35.20     14.12 o 
  -6   9   4      226.01      193.91     27.51 o 
  -5   9   4      771.57      664.65     47.23 o 
  -4   9   4      331.30      322.11     32.07 o 
  -3   9   4        0.14        4.54      8.70 o 
  -2   9   4      692.73      683.76     18.13 o 
  -1   9   4      514.20      529.62     16.75 o 
   0   9   4      397.30      410.08     17.15 o 
   1   9   4        0.17       -0.37      5.85 o 
   2   9   4      230.54      195.83     25.13 o 
   3   9   4       61.35       59.01     16.67 o 
   4   9   4      118.67      119.05     23.15 o 
   5   9   4      403.58      348.81     40.74 o 
   6   9   4        8.02       28.19     20.72 o 
  -6  10   4      205.33      220.15     30.40 o 
  -5  10   4      148.04      132.79     22.25 o 
  -4  10   4       83.59       74.36     11.99 o 
  -3  10   4      130.11      136.23     26.85 o 
  -2  10   4      259.24      266.10     19.54 o 
  -1  10   4        6.39       10.13      4.40 o 
   0  10   4        0.19        7.10      5.50 o 
   1  10   4      238.90      242.68     27.25 o 
   2  10   4      107.85       98.17     19.49 o 
   3  10   4      155.05      217.38     29.49 o 
   4  10   4        6.81       12.01     12.17 o 
   5  10   4       44.53       13.17     12.13 o 
  -5  11   4       55.58       59.70     11.39 o 
  -4  11   4      312.22      303.91     23.76 o 
  -3  11   4      859.42      865.12     38.94 o 
  -2  11   4       82.64       84.34     12.26 o 
  -1  11   4        0.11       -4.60      4.60 o 
   0  11   4       60.01       76.53      8.54 o 
   1  11   4      278.38      300.93     23.38 o 
   2  11   4      102.35      156.84     24.50 o 
   3  11   4        0.97        1.65     10.16 o 
   4  11   4        5.90       13.64     14.50 o 
  -4  12   4      121.13      130.13     16.27 o 
  -3  12   4        6.98       13.33      7.47 o 
  -2  12   4      215.35      195.28     18.65 o 
  -1  12   4      126.78      151.50     15.52 o 
   0  12   4       10.36       27.62      9.08 o 
   1  12   4        3.38       11.17      7.95 o 
   2  12   4       62.34       63.69     17.69 o 
   3  12   4       80.20       95.91     22.33 o 
  -3  13   4       45.30       33.13     13.75 o 
  -2  13   4       67.59       67.76     17.44 o 
  -1  13   4      447.71      419.32     40.95 o 
   0  13   4      191.19      213.49     31.00 o 
   1  13   4        7.17       20.03     10.10 o 
  -2 -13   5       19.63        3.42     23.14 o 
  -1 -13   5      127.67      160.28     27.11 o 
   0 -13   5       20.01       36.57     15.61 o 
   1 -13   5       28.53        0.03     13.57 o 
   2 -13   5       80.60       81.93     23.97 o 
  -4 -12   5      564.94      546.55     54.70 o 
  -3 -12   5      211.86      221.94     22.21 o 
  -2 -12   5       71.35       66.10     13.40 o 
  -1 -12   5        2.72       -5.69     10.38 o 
   0 -12   5       15.04      -10.86     12.42 o 
   1 -12   5      342.11      334.67     39.78 o 
   2 -12   5      210.19      201.39     31.69 o 
   3 -12   5       59.00       70.99     21.49 o 
  -5 -11   5       39.56       48.75     18.17 o 
  -4 -11   5      153.85      174.46     20.96 o 
  -3 -11   5        4.16       -3.84      8.63 o 
  -2 -11   5       33.27        7.87      7.80 o 
  -1 -11   5        1.41       33.44     13.96 o 
   0 -11   5      410.12      400.00     39.82 o 
   1 -11   5        4.95       22.23     13.58 o 
   2 -11   5       34.63       34.11     15.10 o 
   3 -11   5       16.54        6.71     10.52 o 
   4 -11   5      274.56      296.12     40.20 o 
  -6 -10   5       59.50       87.65     24.35 o 
  -5 -10   5      200.94      174.97     29.85 o 
  -4 -10   5       95.59       84.42     22.90 o 
  -3 -10   5      367.33      367.54     25.90 o 
  -2 -10   5      561.71      562.08     31.66 o 
  -1 -10   5      248.53      281.81     22.55 o 
   0 -10   5      114.77       91.62     19.11 o 
   1 -10   5      614.30      638.34     49.71 o 
   2 -10   5        2.61       -5.33      9.85 o 
   3 -10   5      322.42      365.91     40.44 o 
   4 -10   5      609.42      612.63     53.31 o 
   5 -10   5      121.48      133.31     26.53 o 
  -7  -9   5        5.32       -9.62     13.88 o 
  -6  -9   5       79.46       92.60     22.61 o 
  -5  -9   5       10.06        3.79     11.24 o 
  -4  -9   5       47.71       41.69     10.28 o 
  -3  -9   5       27.21       26.07      9.37 o 
  -2  -9   5      533.61      548.71     22.00 o 
  -1  -9   5       57.56       42.49      5.43 o 
   0  -9   5        9.70        6.98      1.85 o 
   1  -9   5        5.46        9.08      9.56 o 
   2  -9   5      819.35      875.66     57.62 o 
   3  -9   5     1014.97     1033.76     64.74 o 
   4  -9   5        4.09        1.29     11.00 o 
   5  -9   5        9.43       12.89     12.00 o 
   6  -9   5      112.52       90.58     23.61 o 
  -7  -8   5      408.95      367.31     42.78 o 
  -6  -8   5        6.69       -4.11      9.77 o 
  -5  -8   5        2.70       11.57     10.72 o 
  -4  -8   5       87.63       86.43     13.18 o 
  -3  -8   5      126.22      138.35     15.01 o 
  -2  -8   5      490.76      485.37     19.73 o 
  -1  -8   5       55.06       49.79      6.03 o 
   0  -8   5       47.88       40.18      4.68 o 
   1  -8   5     1130.54     1143.95     61.60 o 
   2  -8   5      244.62      228.76     28.05 o 
   3  -8   5     1046.66     1075.13     62.56 o 
   4  -8   5       23.79       10.60      9.85 o 
   5  -8   5      570.08      556.44     48.82 o 
   6  -8   5      409.57      443.85     45.55 o 
  -8  -7   5      320.71      302.68     41.44 o 
  -7  -7   5      111.30      108.24     23.23 o 
  -6  -7   5      165.56      195.79     28.76 o 
  -5  -7   5       33.53       46.08     15.24 o 
  -4  -7   5       92.18       97.90     12.32 o 
  -3  -7   5      636.23      645.57     23.52 o 
  -2  -7   5       79.63       96.86      8.34 o 
  -1  -7   5        1.83        7.94      6.29 o 
   0  -7   5      778.85      546.80     82.18 o 
   1  -7   5      875.27      920.02     52.72 o 
   2  -7   5       77.54       77.83     16.34 o 
   3  -7   5       16.08       17.95     11.53 o 
   4  -7   5      984.39      950.43     58.35 o 
   5  -7   5      668.93      679.98     51.36 o 
   6  -7   5      121.05      125.67     25.33 o 
   7  -7   5        1.51       32.32     15.65 o 
  -8  -6   5        4.94      -14.99     15.08 o 
  -7  -6   5        1.91        7.34      9.92 o 
  -6  -6   5       47.36       53.11     15.79 o 
  -5  -6   5     2226.99     2344.30     96.18 o 
  -4  -6   5      172.90      180.13     15.96 o 
  -3  -6   5       25.07       26.32      4.71 o 
  -2  -6   5      116.50      134.68      8.47 o 
  -1  -6   5     3316.56     3521.23     64.05 o 
   0  -6   5     1826.70     1931.04     75.15 o 
   1  -6   5      219.07      201.34     23.03 o 
   2  -6   5       95.32       93.18     10.60 o 
   3  -6   5      482.85      498.11     38.19 o 
   4  -6   5     1127.19      977.46    111.97 o 
   5  -6   5      234.99      234.74     29.20 o 
   6  -6   5       15.87       10.68     10.07 o 
   7  -6   5      301.52      300.37     25.69 o 
  -8  -5   5      121.14      164.84     27.23 o 
  -7  -5   5       31.57       12.20     10.72 o 
  -6  -5   5      106.55      137.00     21.48 o 
  -5  -5   5      565.97      685.74     45.94 o 
  -4  -5   5      241.49      250.70     12.39 o 
  -3  -5   5      190.84      184.02     11.12 o 
  -2  -5   5     2031.20     2107.78     44.51 o 
  -1  -5   5      235.01      184.28      8.35 o 
   0  -5   5        2.36        7.93      6.05 o 
   1  -5   5       49.76       36.75      7.29 o 
   2  -5   5     1358.94     1218.90     56.96 o 
   3  -5   5     2860.98     2614.26    128.54 o 
   4  -5   5      307.56      301.89     27.14 o 
   5  -5   5      481.02      455.22     26.38 o 
   6  -5   5      685.53      668.56     50.12 o 
   7  -5   5      374.54      381.84     28.64 o 
  -9  -4   5        7.11        4.05     10.85 o 
  -8  -4   5       94.57       96.96     21.09 o 
  -7  -4   5       10.85        6.25     12.97 o 
  -6  -4   5       23.76       20.55      7.06 o 
  -5  -4   5       73.34       59.67      9.75 o 
  -4  -4   5        6.85        8.72      4.00 o 
  -3  -4   5     1916.16     2073.55     33.65 o 
  -2  -4   5     1403.31     1453.68     24.26 o 
  -1  -4   5       18.28       32.64      3.57 o 
   0  -4   5      400.54      292.17     61.15 o 
   1  -4   5     5116.32     5896.18    150.57 o 
   2  -4   5      888.18      645.21     81.15 o 
   3  -4   5       62.31       49.69      5.83 o 
   4  -4   5      142.49      133.84     11.31 o 
   5  -4   5       59.62       62.71      8.81 o 
   6  -4   5      835.25      853.55     36.49 o 
   7  -4   5      169.87      163.63     14.28 o 
   8  -4   5       14.50        9.06     12.76 o 
  -9  -3   5       27.55       53.43     14.94 o 
  -8  -3   5       41.31       48.63     14.68 o 
  -7  -3   5      640.44      641.96     33.94 o 
  -6  -3   5      339.65      347.44     23.10 o 
  -5  -3   5       17.92        5.15      4.60 o 
  -4  -3   5      696.32      712.44     18.07 o 
  -3  -3   5        8.67       20.89      3.27 o 
  -2  -3   5      317.63      319.29      9.95 o 
  -1  -3   5      198.59      199.29      8.18 o 
   0  -3   5     4044.30     4196.29    104.27 o 
   1  -3   5       60.65       26.92      8.55 o 
   2  -3   5      307.22      296.68     10.36 o 
   3  -3   5        1.63        8.67      2.94 o 
   4  -3   5      373.33      342.86     15.90 o 
   5  -3   5     3016.84     3151.61     70.59 o 
   6  -3   5        9.10       13.22      5.89 o 
   7  -3   5       30.59       41.02      7.98 o 
   8  -3   5       48.76       60.23     10.09 o 
  -9  -2   5      241.00      289.32     31.20 o 
  -8  -2   5      133.74      120.78     15.92 o 
  -7  -2   5      584.76      538.53     30.09 o 
  -6  -2   5      290.13      289.41     20.53 o 
  -5  -2   5      232.61      231.82     13.38 o 
  -4  -2   5     2311.75     2445.73     54.54 o 
  -3  -2   5     1475.48     1725.24     27.73 o 
  -2  -2   5     1221.60     1320.73     28.99 o 
  -1  -2   5     2073.18     2044.89     33.52 o 
   0  -2   5     4681.81     4917.43     89.98 o 
   1  -2   5      659.05      643.86     38.77 o 
   2  -2   5     1672.76     2022.65     67.64 o 
   3  -2   5     1233.33     1218.81     26.21 o 
   4  -2   5      698.75      661.30     20.36 o 
   5  -2   5      305.34      327.90     18.97 o 
   6  -2   5      910.44      890.25     30.02 o 
   7  -2   5      394.13      356.15     25.78 o 
   8  -2   5      429.38      466.70     24.74 o 
  -9  -1   5        7.75        2.26     14.62 o 
  -8  -1   5       80.00       82.00     12.98 o 
  -7  -1   5       48.47       39.70      8.82 o 
  -6  -1   5     1496.81     1531.93    103.75 o 
  -5  -1   5      642.35      698.90     33.63 o 
  -4  -1   5     1183.33     1338.05     44.60 o 
  -3  -1   5     2741.07     3045.64    113.90 o 
  -2  -1   5     1509.00     1324.63     23.67 o 
  -1  -1   5       48.40       27.35      3.54 o 
   0  -1   5        3.20        5.95      2.35 o 
   1  -1   5      507.55      507.64     29.02 o 
   2  -1   5     1085.38      977.79     35.86 o 
   3  -1   5     1754.57     1764.31     32.67 o 
   4  -1   5     1772.99     1840.01     37.30 o 
   5  -1   5       39.07       24.93      6.89 o 
   6  -1   5     1798.59     1810.30     44.11 o 
   7  -1   5      798.02      796.60     29.88 o 
   8  -1   5      187.38      156.27     14.23 o 
  -9   0   5       30.14       24.06      9.38 o 
  -8   0   5      434.72      478.99     28.05 o 
  -7   0   5      655.42      708.03     32.01 o 
  -6   0   5       66.35       59.34      6.70 o 
  -5   0   5      155.58      158.26     13.86 o 
  -4   0   5       68.88       53.40      4.62 o 
  -3   0   5     1630.33     1598.35     59.80 o 
  -2   0   5     2789.05     2825.57     90.25 o 
  -1   0   5      803.61      946.19     21.09 o 
   0   0   5      210.05      202.43     10.62 o 
   1   0   5      842.48      693.65     53.01 o 
   2   0   5     1563.74     1481.60     59.58 o 
   3   0   5       35.49       26.88      7.63 o 
   4   0   5      233.56      244.91     13.11 o 
   5   0   5     1633.55     1577.41     47.17 o 
   6   0   5      753.74      780.75     33.97 o 
   7   0   5      851.37      788.18     29.17 o 
   8   0   5      108.32       95.88     31.30 o 
  -9   1   5      167.88      192.42     31.80 o 
  -8   1   5      193.45      204.96     18.14 o 
  -7   1   5      237.16      248.92     17.80 o 
  -6   1   5        7.79        5.91      4.66 o 
  -5   1   5     1051.01     1035.81     37.52 o 
  -4   1   5     1413.79     1454.35     39.41 o 
  -3   1   5      315.72      282.70     20.12 o 
  -2   1   5     1206.00     1247.28     90.54 o 
  -1   1   5      788.50      801.80     18.17 o 
   0   1   5     1759.05     1656.58     37.48 o 
   1   1   5      191.30      143.99     13.03 o 
   2   1   5       16.24        7.96      3.43 o 
   3   1   5       11.00        9.39      3.52 o 
   4   1   5      890.29      897.69     30.51 o 
   5   1   5      347.45      341.70     19.52 o 
   6   1   5      151.86      154.06     21.71 o 
   7   1   5        0.31       -0.11      5.86 o 
   8   1   5      732.55      706.03     60.01 o 
  -9   2   5       47.00       45.35     11.85 o 
  -8   2   5       65.28       93.93     10.27 o 
  -7   2   5        5.30       14.87      4.42 o 
  -6   2   5      981.01      957.95     63.38 o 
  -5   2   5      985.78     1018.69     69.07 o 
  -4   2   5        8.68       16.11      2.40 o 
  -3   2   5        2.41        1.97      1.56 o 
  -2   2   5       56.32       39.36      3.51 o 
  -1   2   5     2760.42     2547.86     40.42 o 
   0   2   5      682.33      624.44     14.34 o 
   1   2   5     1066.98     1030.78     37.56 o 
   2   2   5      947.17      892.75     27.26 o 
   3   2   5      359.59      327.27     15.25 o 
   4   2   5      540.82      542.20     21.94 o 
   5   2   5      114.79      120.92     11.11 o 
   6   2   5        3.56        8.01      4.60 o 
   7   2   5      200.57      189.42     29.88 o 
   8   2   5      288.99      309.07     40.95 o 
  -9   3   5       39.44       40.99     20.47 o 
  -8   3   5        0.24        0.86      8.35 o 
  -7   3   5      447.35      479.91     19.62 o 
  -6   3   5      221.81      219.43     12.30 o 
  -5   3   5       71.99       72.29      5.46 o 
  -4   3   5       78.62       87.85     14.59 o 
  -3   3   5      340.05      370.61     18.76 o 
  -2   3   5     2745.05     2582.46    138.60 o 
  -1   3   5      851.02      891.02     19.42 o 
   0   3   5        8.19       11.10      2.14 o 
   1   3   5      235.13      328.96     12.89 o 
   2   3   5     4809.92     4353.48    192.84 o 
   3   3   5      204.51      169.55     13.71 o 
   4   3   5      110.48      113.50     13.32 o 
   5   3   5        1.48        1.95      4.31 o 
   6   3   5       10.22       10.26      9.98 o 
   7   3   5      236.82      222.92     35.59 o 
   8   3   5       80.52       71.98     17.87 o 
  -9   4   5       59.34       72.93     16.45 o 
  -8   4   5      213.86      180.32     21.78 o 
  -7   4   5      624.67      609.19     45.02 o 
  -6   4   5      125.46      106.62      6.59 o 
  -5   4   5      935.65      927.81     37.77 o 
  -4   4   5     1003.26      933.72     47.71 o 
  -3   4   5      480.95      444.08     21.33 o 
  -2   4   5      282.77      238.44     16.73 o 
  -1   4   5        6.79       15.35      7.22 o 
   0   4   5      851.24      801.70     19.06 o 
   1   4   5     1147.74      992.24     80.02 o 
   2   4   5      166.48      146.48     18.63 o 
   3   4   5      398.60      467.01     36.17 o 
   4   4   5      101.13      124.35     20.81 o 
   5   4   5     1049.87     1009.20     63.26 o 
   6   4   5      274.70      343.18     39.58 o 
   7   4   5       87.70      121.87     24.57 o 
  -8   5   5      816.93      804.02     43.29 o 
  -7   5   5      204.38      192.05     20.01 o 
  -6   5   5       53.95       60.35     10.92 o 
  -5   5   5      337.40      347.95     22.77 o 
  -4   5   5     2135.92     2025.97     56.01 o 
  -3   5   5      294.93      308.28     18.65 o 
  -2   5   5      987.56     1064.87     21.60 o 
  -1   5   5      316.39      273.69     13.26 o 
   0   5   5     2363.47     2323.97     47.34 o 
   1   5   5      459.35      418.18     14.22 o 
   2   5   5        9.33        1.54      6.17 o 
   3   5   5       22.36       28.18     12.14 o 
   4   5   5      615.41      619.03     46.42 o 
   5   5   5      363.53      423.96     41.15 o 
   6   5   5        4.61       10.46     15.02 o 
   7   5   5        0.19      -12.69     12.69 o 
  -8   6   5       51.83       78.79     14.53 o 
  -7   6   5       80.62       71.62     13.13 o 
  -6   6   5     1003.25      978.28     43.22 o 
  -5   6   5     1037.89     1036.84     57.05 o 
  -4   6   5       70.84       68.54     14.51 o 
  -3   6   5       13.27       13.34      8.57 o 
  -2   6   5      254.28      254.09     20.80 o 
  -1   6   5     1333.31     1285.32     29.10 o 
   0   6   5      742.78      735.21     27.40 o 
   1   6   5       15.87       18.92      2.62 o 
   2   6   5      471.24      454.46     34.89 o 
   3   6   5     2018.18     2070.11     86.18 o 
   4   6   5      236.58      243.57     30.54 o 
   5   6   5        2.40       18.68     12.00 o 
   6   6   5       24.44       11.59     14.72 o 
   7   6   5       95.19      111.23     26.56 o 
  -8   7   5       52.39       39.18     10.95 o 
  -7   7   5      911.00      947.01     50.14 o 
  -6   7   5      431.21      440.51     29.35 o 
  -5   7   5      359.19      310.48     33.92 o 
  -4   7   5        7.55        8.59      7.90 o 
  -3   7   5      509.31      540.42     38.47 o 
  -2   7   5      700.84      693.23     31.81 o 
  -1   7   5     1049.11     1047.68     32.34 o 
   0   7   5      103.16      120.48      9.13 o 
   1   7   5      597.67      540.64     13.30 o 
   2   7   5     1293.77     1282.65     62.17 o 
   3   7   5      205.31      163.75     23.23 o 
   4   7   5       39.98       40.02     15.02 o 
   5   7   5        0.74       -6.36     12.72 o 
   6   7   5       73.87       63.26     20.98 o 
  -7   8   5      620.90      660.14     38.62 o 
  -6   8   5       28.42       24.29     11.86 o 
  -5   8   5       90.80       70.47     16.98 o 
  -4   8   5       10.32        7.92      7.16 o 
  -3   8   5     1029.31      944.68     53.89 o 
  -2   8   5      483.07      473.80     19.32 o 
  -1   8   5      178.18      185.67     16.58 o 
   0   8   5       14.52       18.91      3.73 o 
   1   8   5      874.93      816.75     28.56 o 
   2   8   5      109.03      113.65     18.99 o 
   3   8   5        2.75        5.55      8.87 o 
   4   8   5      715.13      606.86     50.45 o 
   5   8   5       86.56      106.15     24.18 o 
   6   8   5       30.71       72.35     23.26 o 
  -7   9   5       34.31       32.75     15.87 o 
  -6   9   5       21.11       41.04     15.45 o 
  -5   9   5      195.40      223.03     28.95 o 
  -4   9   5     1482.19     1488.00     73.76 o 
  -3   9   5     1082.51     1040.92     58.88 o 
  -2   9   5      196.99      219.37     14.19 o 
  -1   9   5      120.33      118.67     10.28 o 
   0   9   5     1265.34     1282.61     32.74 o 
   1   9   5      141.61      131.90      9.21 o 
   2   9   5        1.85        9.12      8.67 o 
   3   9   5       25.01       11.24     10.96 o 
   4   9   5      327.29      256.80     35.12 o 
   5   9   5       32.55       33.86     16.11 o 
  -6  10   5      227.92      184.79     28.49 o 
  -5  10   5      752.28      750.66     53.83 o 
  -4  10   5       20.91       29.96     12.56 o 
  -3  10   5       51.82       37.17     12.23 o 
  -2  10   5      308.17      291.17     21.26 o 
  -1  10   5      875.57      844.41     26.78 o 
   0  10   5      155.18      160.86     11.31 o 
   1  10   5       51.60       40.82     17.53 o 
   2  10   5       38.07       26.04     12.16 o 
   3  10   5      410.13      427.12     42.05 o 
   4  10   5      541.15      500.01     48.68 o 
   5  10   5        4.13       -9.93     14.50 o 
  -5  11   5      201.58      212.15     20.88 o 
  -4  11   5       57.10       47.44     11.25 o 
  -3  11   5      282.78      267.00     21.95 o 
  -2  11   5      401.47      374.16     24.73 o 
  -1  11   5      261.39      254.18     15.04 o 
   0  11   5       48.26       63.34     10.74 o 
   1  11   5       39.61       39.50     10.41 o 
   2  11   5      463.62      510.75     44.41 o 
   3  11   5      109.46      124.41     23.63 o 
   4  11   5       42.52        8.33     13.63 o 
  -4  12   5      151.28      154.38     18.29 o 
  -3  12   5      196.89      195.61     19.82 o 
  -2  12   5        9.32       17.32      7.84 o 
  -1  12   5        1.45        3.42     10.96 o 
   0  12   5      311.59      310.93     35.30 o 
   1  12   5        8.21        2.24      7.04 o 
   2  12   5      321.06      310.76     35.87 o 
  -2  13   5      221.20      182.94     28.47 o 
  -1  13   5       25.69       21.96     12.72 o 
   0  13   5       38.66       30.85     15.91 o 
  -1 -13   6        4.59       -0.25     10.46 o 
   0 -13   6        8.72       -8.19     11.29 o 
   1 -13   6        0.96       27.67     15.90 o 
  -3 -12   6        0.31       -1.41     10.50 o 
  -2 -12   6       62.52       69.66     18.62 o 
  -1 -12   6      332.47      307.13     37.13 o 
   0 -12   6        1.58       -0.98     10.34 o 
   1 -12   6        2.29       20.37     12.55 o 
   2 -12   6       99.36      154.22     28.57 o 
   3 -12   6       93.81      137.03     28.59 o 
  -5 -11   6      406.62      384.10     45.11 o 
  -4 -11   6       59.93       33.60     13.72 o 
  -3 -11   6       17.22       19.05      8.94 o 
  -2 -11   6       75.92       70.48     12.59 o 
  -1 -11   6       22.61       16.11     12.19 o 
   0 -11   6        6.57        8.12     11.81 o 
   1 -11   6       60.86       79.72     20.85 o 
   2 -11   6      280.74      324.54     39.28 o 
   3 -11   6       33.77       44.73     16.80 o 
   4 -11   6       35.79       59.92     21.36 o 
  -6 -10   6      129.96       98.19     25.14 o 
  -5 -10   6       70.32       92.43     24.02 o 
  -4 -10   6       81.73      102.39     15.00 o 
  -3 -10   6     2031.32     2047.10     71.97 o 
  -2 -10   6      331.32      350.15     26.40 o 
  -1 -10   6       76.44       82.73     19.02 o 
   0 -10   6      459.95      427.36     40.08 o 
   1 -10   6      116.62      167.45     27.10 o 
   2 -10   6      601.45      688.87     55.02 o 
   3 -10   6       26.16       10.48     10.58 o 
   4 -10   6      494.48      587.14     53.89 o 
   5 -10   6        6.56        5.45     13.34 o 
  -6  -9   6        1.41       -1.35     10.65 o 
  -5  -9   6       14.30        8.34     13.00 o 
  -4  -9   6      365.99      380.85     27.30 o 
  -3  -9   6       19.88       29.39      9.77 o 
  -2  -9   6       53.43       42.50     10.01 o 
  -1  -9   6      243.29      254.28     29.42 o 
   0  -9   6      104.05      130.72     22.42 o 
   1  -9   6       12.17       11.90     10.51 o 
   2  -9   6      141.55      144.68     24.59 o 
   3  -9   6      288.93      346.89     37.90 o 
   4  -9   6      287.01      292.74     36.59 o 
   5  -9   6      308.45      372.16     42.52 o 
   6  -9   6       97.51      126.23     26.52 o 
  -7  -8   6       78.49       50.32     19.82 o 
  -6  -8   6       42.06       55.70     18.77 o 
  -5  -8   6      224.87      238.38     21.43 o 
  -4  -8   6       27.80       21.39      7.40 o 
  -3  -8   6        5.62        1.61      4.39 o 
  -2  -8   6      922.10      973.01     29.03 o 
  -1  -8   6     1179.62     1238.25     33.88 o 
   0  -8   6      426.30      497.75     40.80 o 
   1  -8   6      714.22      730.26     50.52 o 
   2  -8   6      390.65      343.89     34.87 o 
   3  -8   6      158.66      173.35     26.54 o 
   4  -8   6      560.20      573.21     48.84 o 
   5  -8   6        3.34       -8.84     13.56 o 
   6  -8   6      212.72      199.40     29.25 o 
  -7  -7   6       17.56       -3.73     10.31 o 
  -6  -7   6      152.71      173.38     27.25 o 
  -5  -7   6        5.39       16.81     11.45 o 
  -4  -7   6      126.59      122.69     14.70 o 
  -3  -7   6      134.17      136.65     11.15 o 
  -2  -7   6       23.06       24.14      4.94 o 
  -1  -7   6      280.29      248.79     13.08 o 
   0  -7   6      133.01      123.00     19.91 o 
   1  -7   6      653.05      663.09     46.03 o 
   2  -7   6      210.50      259.59     29.77 o 
   3  -7   6      444.82      446.47     40.12 o 
   4  -7   6        7.79       20.61     10.50 o 
   5  -7   6      301.41      319.88     36.99 o 
   6  -7   6      453.12      449.68     44.58 o 
  -8  -6   6       21.88       15.59     11.90 o 
  -7  -6   6       30.66       18.00     12.74 o 
  -6  -6   6      118.57      116.01     22.10 o 
  -5  -6   6      687.39      701.27     49.58 o 
  -4  -6   6       83.43       83.40     19.06 o 
  -3  -6   6      416.01      449.98     22.26 o 
  -2  -6   6      215.51      249.04     13.17 o 
  -1  -6   6        2.64        6.75      7.90 o 
   0  -6   6      711.42      798.26     47.12 o 
   1  -6   6      978.96      998.62     54.96 o 
   2  -6   6      777.49      709.18     94.42 o 
   3  -6   6      170.38      177.68     23.45 o 
   4  -6   6       14.57       15.41     10.66 o 
   5  -6   6      409.44      373.12     37.32 o 
   6  -6   6      593.00      529.99     47.83 o 
   7  -6   6       10.80       -0.58     15.45 o 
  -8  -5   6      178.59      127.43     24.99 o 
  -7  -5   6       15.48       23.99     13.31 o 
  -6  -5   6       85.24       97.71     13.19 o 
  -5  -5   6      209.60      224.77     18.57 o 
  -4  -5   6       65.40       54.22      7.55 o 
  -3  -5   6        3.66        5.58      2.83 o 
  -2  -5   6        2.34        4.86      2.28 o 
  -1  -5   6       18.17       17.03      5.34 o 
   0  -5   6      502.50      492.91     34.94 o 
   1  -5   6      555.67      613.69     40.39 o 
   2  -5   6      140.63      123.83     19.21 o 
   3  -5   6     1742.19     1398.39    333.18 o 
   4  -5   6      932.66      820.27     37.06 o 
   5  -5   6      178.18      166.07     24.29 o 
   6  -5   6        5.03       -3.15      9.34 o 
   7  -5   6      116.36      120.70     17.80 o 
  -8  -4   6      568.38      472.99     43.23 o 
  -7  -4   6      684.23      661.65     46.74 o 
  -6  -4   6      253.64      282.02     21.77 o 
  -5  -4   6      584.77      581.94     29.11 o 
  -4  -4   6     1018.27     1023.11     30.12 o 
  -3  -4   6      731.03      749.58     18.28 o 
  -2  -4   6      487.46      451.40     12.89 o 
  -1  -4   6     1103.65     1167.40     23.56 o 
   0  -4   6     2777.52     2797.75    330.80 o 
   1  -4   6      198.80      202.82     22.04 o 
   2  -4   6      991.98      827.18     42.02 o 
   3  -4   6      268.11      243.42     12.89 o 
   4  -4   6       19.19       24.73      5.70 o 
   5  -4   6       34.02       45.82      8.19 o 
   6  -4   6      497.84      515.87     42.92 o 
   7  -4   6       74.00       87.20     11.38 o 
  -9  -3   6        4.01       19.71     12.99 o 
  -8  -3   6      533.04      470.37     33.38 o 
  -7  -3   6      172.52      157.14     21.33 o 
  -6  -3   6        6.21       35.79      8.93 o 
  -5  -3   6       82.02       95.84     11.68 o 
  -4  -3   6      251.72      269.37     14.18 o 
  -3  -3   6     2276.51     2266.84     44.12 o 
  -2  -3   6     1021.33      965.39     20.87 o 
  -1  -3   6      211.19      182.58      8.38 o 
   0  -3   6      793.06      890.81     27.06 o 
   1  -3   6      683.83      641.29     29.39 o 
   2  -3   6     1405.17     1280.15     44.39 o 
   3  -3   6       39.42       24.06      9.57 o 
   4  -3   6       90.60       78.42     24.34 o 
   5  -3   6      218.73      216.34     12.82 o 
   6  -3   6      696.67      698.60     27.20 o 
   7  -3   6      222.06      214.23     16.29 o 
  -9  -2   6       67.90       55.21     11.56 o 
  -8  -2   6      267.45      260.46     31.43 o 
  -7  -2   6      139.62      147.02     16.59 o 
  -6  -2   6      845.46      828.86     62.42 o 
  -5  -2   6      932.26      937.95     28.13 o 
  -4  -2   6      485.33      510.56     30.18 o 
  -3  -2   6     1121.47     1088.21     23.79 o 
  -2  -2   6      273.20      302.20     10.90 o 
  -1  -2   6      244.64      212.36      9.27 o 
   0  -2   6     1851.66     1813.34     38.96 o 
   1  -2   6      533.35      412.18     31.27 o 
   2  -2   6     1603.03     1810.34     66.34 o 
   3  -2   6      439.13      470.73     33.47 o 
   4  -2   6     1216.84     1232.46     34.41 o 
   5  -2   6       26.19       31.25      6.94 o 
   6  -2   6        4.01        3.50      4.53 o 
   7  -2   6        0.86       -5.18      5.29 o 
   8  -2   6       65.44       82.45     14.61 o 
  -9  -1   6       31.56       46.73     17.32 o 
  -8  -1   6      112.05      118.89     15.15 o 
  -7  -1   6        9.47        2.79     12.30 o 
  -6  -1   6      144.12      125.72     13.06 o 
  -5  -1   6      200.57      210.95     19.21 o 
  -4  -1   6      330.92      309.44     12.08 o 
  -3  -1   6      384.54      386.27     14.22 o 
  -2  -1   6     2424.62     2652.63     67.68 o 
  -1  -1   6     1751.41     1715.48     27.74 o 
   0  -1   6     1234.73     1220.89     31.01 o 
   1  -1   6      331.13      334.61     16.34 o 
   2  -1   6      613.44      630.69     92.45 o 
   3  -1   6      349.41      324.54     14.09 o 
   4  -1   6      740.66      699.80     20.88 o 
   5  -1   6      138.03      140.97     10.70 o 
   6  -1   6      117.19      113.64     10.57 o 
   7  -1   6      172.91      180.85     14.30 o 
   8  -1   6      227.97      200.48     32.04 o 
  -9   0   6      219.07      204.93     31.67 o 
  -8   0   6        7.07        6.41      5.47 o 
  -7   0   6       40.98       52.29     11.67 o 
  -6   0   6     3681.54     3646.08    256.91 o 
  -5   0   6       90.80       72.19      7.07 o 
  -4   0   6      277.58      326.62     14.65 o 
  -3   0   6       10.38       18.74      2.75 o 
  -2   0   6      616.16      507.89     16.36 o 
  -1   0   6     6293.98     6619.32     87.28 o 
   0   0   6     1334.52     1440.71     57.89 o 
   1   0   6      474.18      409.22     30.08 o 
   2   0   6      145.13      105.44      7.52 o 
   3   0   6     2364.16     2496.30     48.50 o 
   4   0   6      504.60      479.07     17.32 o 
   5   0   6      282.75      279.18     14.52 o 
   6   0   6      283.99      280.27     15.99 o 
   7   0   6      119.66       86.61     11.68 o 
   8   0   6       12.50       15.87     14.63 o 
  -9   1   6       48.21       67.40     22.99 o 
  -8   1   6      406.09      410.08     25.13 o 
  -7   1   6      243.85      248.08     17.95 o 
  -6   1   6        6.04        4.87      2.74 o 
  -5   1   6      527.30      548.09     19.13 o 
  -4   1   6      958.70      958.88     33.79 o 
  -3   1   6     1178.49     1067.72     67.71 o 
  -2   1   6     7851.30     8512.02    249.10 o 
  -1   1   6        2.82       12.09      2.05 o 
   0   1   6     1849.16     1955.08     56.19 o 
   1   1   6     5085.35     5341.69    272.63 o 
   2   1   6     1379.13     1328.10    111.52 o 
   3   1   6       57.70       36.01      6.50 o 
   4   1   6        0.86       -0.54      4.09 o 
   5   1   6       30.61       38.28      7.95 o 
   6   1   6      211.24      232.21     18.38 o 
   7   1   6      636.16      626.51     55.05 o 
   8   1   6       49.18       47.17     15.62 o 
  -9   2   6        5.09       -1.49     13.76 o 
  -8   2   6      505.69      535.46     39.58 o 
  -7   2   6      721.39      757.97     39.51 o 
  -6   2   6       84.35       72.39      8.30 o 
  -5   2   6     2648.22     2708.65     77.86 o 
  -4   2   6     1207.58     1251.89     30.97 o 
  -3   2   6      772.91      713.13     31.80 o 
  -2   2   6       11.58       22.06      2.98 o 
  -1   2   6      328.96      278.54     12.75 o 
   0   2   6     2601.41     2672.48     37.10 o 
   1   2   6     4153.40     4141.06     95.87 o 
   2   2   6       93.52      131.06      7.39 o 
   3   2   6       60.76       58.69     12.45 o 
   4   2   6      950.53      990.85     32.31 o 
   5   2   6     1019.94     1089.65     36.58 o 
   6   2   6      448.35      478.91     24.94 o 
   7   2   6      150.03      133.46     24.63 o 
  -9   3   6      119.51      116.51     35.45 o 
  -8   3   6      112.88       92.50     32.25 o 
  -7   3   6       31.15       51.68     11.19 o 
  -6   3   6      137.24      163.15      9.58 o 
  -5   3   6     1357.38     1303.17     69.00 o 
  -4   3   6     1687.62     1637.21     58.94 o 
  -3   3   6        1.02        7.61      4.69 o 
  -2   3   6      925.59      957.25     29.71 o 
  -1   3   6      992.39     1022.15     28.15 o 
   0   3   6     1021.26     1028.14     30.48 o 
   1   3   6      271.08      247.84     16.74 o 
   2   3   6      709.78      655.92     17.17 o 
   3   3   6      948.96      985.33     27.49 o 
   4   3   6      324.55      321.09     15.35 o 
   5   3   6       55.97       54.95     12.99 o 
   6   3   6      170.63      188.10     29.28 o 
   7   3   6      126.06      111.90     25.48 o 
  -9   4   6       65.05       47.45     14.88 o 
  -8   4   6       30.05       31.38     12.16 o 
  -7   4   6      270.06      281.47     23.68 o 
  -6   4   6      345.01      329.11     25.04 o 
  -5   4   6     3040.22     2883.25     73.74 o 
  -4   4   6      336.25      351.42     51.90 o 
  -3   4   6     2341.04     2389.87     80.80 o 
  -2   4   6      428.60      408.78     12.57 o 
  -1   4   6      800.46      769.17     19.57 o 
   0   4   6      930.67      954.16     21.86 o 
   1   4   6       66.88       52.56     10.89 o 
   2   4   6      430.46      434.90     33.35 o 
   3   4   6     1320.38     1380.21     66.94 o 
   4   4   6      126.39      130.85     22.59 o 
   5   4   6      179.02      165.52     26.51 o 
   6   4   6      191.33      178.43     29.80 o 
   7   4   6      101.69      140.98     29.56 o 
  -8   5   6      153.51      152.34     20.50 o 
  -7   5   6      297.26      300.32     25.31 o 
  -6   5   6      147.31      150.47     19.80 o 
  -5   5   6       82.94       88.05     12.84 o 
  -4   5   6      740.93      796.49     33.65 o 
  -3   5   6     1312.88     1301.50     41.56 o 
  -2   5   6     1413.28     1368.03     27.02 o 
  -1   5   6      111.90      110.85      8.67 o 
   0   5   6       13.09        5.70      2.39 o 
   1   5   6      935.85      821.44     34.65 o 
   2   5   6      481.45      498.69     36.59 o 
   3   5   6     1476.96     1514.11     72.18 o 
   4   5   6      155.14      140.87     23.16 o 
   5   5   6       96.96       90.59     20.47 o 
   6   5   6      217.18      230.57     34.18 o 
   7   5   6       63.89       60.88     19.13 o 
  -8   6   6      411.63      402.21     36.84 o 
  -7   6   6      185.29      170.83     19.76 o 
  -6   6   6      175.88      190.98     19.77 o 
  -5   6   6      205.67      198.39     17.93 o 
  -4   6   6       47.13       50.49      9.27 o 
  -3   6   6     1792.11     1728.37     73.40 o 
  -2   6   6       87.95       89.53      8.44 o 
  -1   6   6      780.78      755.90     21.95 o 
   0   6   6      805.61      805.41     19.64 o 
   1   6   6     1773.96     1661.30     77.20 o 
   2   6   6     1103.33     1050.84     55.93 o 
   3   6   6      698.68      669.15     47.21 o 
   4   6   6      120.76      154.47     25.32 o 
   5   6   6      230.05      277.43     34.87 o 
   6   6   6      384.54      370.75     44.37 o 
  -8   7   6      646.22      642.01     40.16 o 
  -7   7   6       16.22       12.93      8.87 o 
  -6   7   6      336.33      383.96     27.43 o 
  -5   7   6      695.40      651.44     34.22 o 
  -4   7   6      172.05      169.37     23.33 o 
  -3   7   6      181.82      211.59     25.40 o 
  -2   7   6      477.65      510.67     21.72 o 
  -1   7   6      564.39      570.22     32.21 o 
   0   7   6      816.11      840.16     23.82 o 
   1   7   6      158.92      166.19      6.86 o 
   2   7   6        7.00       11.60      7.42 o 
   3   7   6      270.57      296.55     32.28 o 
   4   7   6      681.59      655.39     51.50 o 
   5   7   6       14.00       19.41     11.21 o 
   6   7   6        4.76        4.71     11.50 o 
  -7   8   6      123.18      113.16     17.26 o 
  -6   8   6      474.65      480.18     43.88 o 
  -5   8   6      210.71      208.98     27.83 o 
  -4   8   6       38.48       26.10     11.06 o 
  -3   8   6      684.50      653.58     45.89 o 
  -2   8   6      441.06      486.61     19.69 o 
  -1   8   6      384.28      404.99     20.71 o 
   0   8   6      118.85      124.63      9.05 o 
   1   8   6      349.71      320.88      9.85 o 
   2   8   6      446.39      441.40     37.07 o 
   3   8   6      808.80      803.27     55.18 o 
   4   8   6      573.85      567.73     49.26 o 
   5   8   6       64.80       95.44     22.82 o 
  -7   9   6      111.74      130.56     25.38 o 
  -6   9   6      331.17      332.41     36.77 o 
  -5   9   6       65.00       54.52     15.87 o 
  -4   9   6      353.44      355.61     36.15 o 
  -3   9   6       96.75      108.25     19.81 o 
  -2   9   6      345.25      377.68     18.40 o 
  -1   9   6        3.80       13.63      5.88 o 
   0   9   6       47.89       49.48      6.20 o 
   1   9   6      260.45      292.42     29.06 o 
   2   9   6      248.08      259.14     29.82 o 
   3   9   6       98.61      100.29     20.25 o 
   4   9   6       88.31       99.70     22.55 o 
   5   9   6      215.63      204.32     31.91 o 
  -6  10   6        0.49       -6.91     12.62 o 
  -5  10   6      205.62      263.13     32.81 o 
  -4  10   6      341.87      305.81     35.15 o 
  -3  10   6        6.60       -0.95      8.41 o 
  -2  10   6        0.11        1.39     10.86 o 
  -1  10   6      150.51      174.51     11.87 o 
   0  10   6      406.89      380.25     24.36 o 
   1  10   6       76.30      107.30     14.32 o 
   2  10   6       18.34       34.46     13.40 o 
   3  10   6       84.94       78.29     19.79 o 
   4  10   6       20.00       10.83     10.05 o 
  -5  11   6      110.94      115.89     23.46 o 
  -4  11   6       74.42       84.48     16.30 o 
  -3  11   6       72.09       68.39     19.36 o 
  -2  11   6        7.77        2.90      7.17 o 
  -1  11   6      164.13      195.72     28.75 o 
   0  11   6       29.45       41.23     14.16 o 
   1  11   6      200.41      224.22     21.04 o 
   2  11   6       82.55       62.72     17.48 o 
   3  11   6       17.83       30.51     13.24 o 
  -4  12   6        0.92       -0.23     25.03 o 
  -3  12   6      703.69      692.38     37.12 o 
  -2  12   6      465.10      400.73     41.96 o 
  -1  12   6      176.84      171.22     27.55 o 
   0  12   6        0.96       16.17     13.61 o 
   1  12   6       81.10       59.01     17.51 o 
   2  12   6       59.45       65.88     16.32 o 
  -3 -12   7       37.64       50.65     12.69 o 
  -2 -12   7        0.17        3.19     10.22 o 
  -1 -12   7      227.14      203.33     30.83 o 
   0 -12   7      107.33      138.02     27.07 o 
   1 -12   7      388.13      356.48     44.80 o 
   2 -12   7       52.55       71.03     22.29 o 
  -4 -11   7      240.76      182.51     21.50 o 
  -3 -11   7       12.33       -8.83      8.83 o 
  -2 -11   7      118.69       95.64     22.74 o 
  -1 -11   7      238.76      250.38     34.89 o 
   0 -11   7        5.64       -3.18     11.20 o 
   1 -11   7       49.76       78.16     22.08 o 
   2 -11   7       98.12      143.42     28.18 o 
   3 -11   7      601.47      650.62     58.87 o 
  -5 -10   7       21.83       15.24     10.41 o 
  -4 -10   7        5.69        2.63     13.73 o 
  -3 -10   7        3.34        1.92      7.27 o 
  -2 -10   7        5.24        2.38      9.57 o 
  -1 -10   7      236.17      235.95     31.25 o 
   0 -10   7        1.89       -0.16     10.28 o 
   1 -10   7      375.53      455.81     44.77 o 
   2 -10   7      246.38      267.30     35.39 o 
   3 -10   7       63.26       54.95     19.93 o 
   4 -10   7        9.22       13.37     14.43 o 
  -6  -9   7       55.87       58.19     19.94 o 
  -5  -9   7        3.07        0.83     14.64 o 
  -4  -9   7        2.88        9.06      7.82 o 
  -3  -9   7      317.34      315.43     24.86 o 
  -2  -9   7       45.73       24.48     11.87 o 
  -1  -9   7       28.12       16.56      9.09 o 
   0  -9   7      716.74      709.65     52.06 o 
   1  -9   7      316.77      360.58     38.91 o 
   2  -9   7       17.99       39.31     16.01 o 
   3  -9   7        8.51       11.28     12.06 o 
   4  -9   7      185.65      200.99     31.47 o 
   5  -9   7      460.25      468.53     48.86 o 
  -7  -8   7       31.48       37.01     15.35 o 
  -6  -8   7       69.49       81.02     21.16 o 
  -5  -8   7      608.30      627.58     35.27 o 
  -4  -8   7      649.22      648.09     39.39 o 
  -3  -8   7      275.60      258.21     21.75 o 
  -2  -8   7      141.42      130.00     10.10 o 
  -1  -8   7      167.49      155.10     25.12 o 
   0  -8   7      872.28      947.32     58.86 o 
   1  -8   7      360.08      393.36     39.00 o 
   2  -8   7       14.65       -9.33     11.41 o 
   3  -8   7      182.72      216.10     30.71 o 
   4  -8   7      429.45      449.54     45.06 o 
   5  -8   7      357.65      427.66     46.61 o 
   6  -8   7       65.64       90.28     23.46 o 
  -7  -7   7      124.24      112.37     23.68 o 
  -6  -7   7      104.18      118.26     24.64 o 
  -5  -7   7       11.08        6.69     16.41 o 
  -4  -7   7       31.42       27.43      8.64 o 
  -3  -7   7       14.92       19.28      5.04 o 
  -2  -7   7     1872.46     1927.69     42.35 o 
  -1  -7   7      570.76      516.93     18.73 o 
   0  -7   7       23.81        4.71      8.53 o 
   1  -7   7      346.76      323.10     33.04 o 
   2  -7   7     1101.78     1171.80     66.35 o 
   3  -7   7     1196.81     1207.66     69.22 o 
   4  -7   7      221.29      202.83     27.97 o 
   5  -7   7       37.66       45.64     17.38 o 
   6  -7   7       28.17       26.31     17.13 o 
  -8  -6   7        6.24       21.59     14.94 o 
  -7  -6   7      191.06      191.19     29.83 o 
  -6  -6   7      556.50      528.63     45.93 o 
  -5  -6   7       13.90       16.48     10.97 o 
  -4  -6   7       95.89       90.72     12.86 o 
  -3  -6   7      930.87      984.56     36.37 o 
  -2  -6   7       46.85       53.16      6.52 o 
  -1  -6   7      335.08      357.58     15.32 o 
   0  -6   7        7.94       24.80     10.07 o 
   1  -6   7      393.68      411.48     35.68 o 
   2  -6   7     2236.34     2082.72    201.35 o 
   3  -6   7      590.56      546.62     43.80 o 
   4  -6   7        8.16       -0.85      9.53 o 
   5  -6   7      123.69      178.69     27.36 o 
   6  -6   7      440.87      505.24     47.42 o 
  -8  -5   7        7.70        4.63     11.44 o 
  -7  -5   7       43.75       42.00     10.99 o 
  -6  -5   7       15.34       10.95      7.42 o 
  -5  -5   7       16.94       15.23      9.18 o 
  -4  -5   7     1358.63     1321.01     36.69 o 
  -3  -5   7      230.32      230.55     11.48 o 
  -2  -5   7        1.37        8.04      3.32 o 
  -1  -5   7      863.51      887.95     20.11 o 
   0  -5   7      835.82      859.78     49.73 o 
   1  -5   7     1221.53     1305.43     63.44 o 
   2  -5   7      239.91      261.58     28.05 o 
   3  -5   7       98.94       67.80      3.82 o 
   4  -5   7       89.26       90.10     18.85 o 
   5  -5   7      953.54      962.40     61.04 o 
   6  -5   7      123.39      125.94     23.94 o 
   7  -5   7        5.37       12.39      7.64 o 
  -8  -4   7      219.00      206.50     21.64 o 
  -7  -4   7       32.97       21.85     12.99 o 
  -6  -4   7       20.47       20.32      8.38 o 
  -5  -4   7      129.89      133.76     14.39 o 
  -4  -4   7     1881.79     1866.74     57.87 o 
  -3  -4   7       27.75       31.90      4.70 o 
  -2  -4   7      290.00      312.45     13.18 o 
  -1  -4   7      658.13      679.70     18.25 o 
   0  -4   7      493.22      378.55     39.42 o 
   1  -4   7     1262.37      700.10     18.40 o 
   2  -4   7      136.15      116.63      5.00 o 
   3  -4   7      803.50      799.59     88.74 o 
   4  -4   7     1213.38     1163.80     96.54 o 
   5  -4   7       12.71        1.86      8.69 o 
   6  -4   7        2.73        0.89     11.33 o 
   7  -4   7       23.49       28.56      9.46 o 
  -9  -3   7       23.92       16.92      9.42 o 
  -8  -3   7      213.73      156.33     18.64 o 
  -7  -3   7      179.55      122.53     28.74 o 
  -6  -3   7      510.65      556.56     30.12 o 
  -5  -3   7      116.09      135.73     14.37 o 
  -4  -3   7        9.91       14.75      6.01 o 
  -3  -3   7      691.33      757.67     18.28 o 
  -2  -3   7     1649.15     1593.67     32.82 o 
  -1  -3   7     1435.85     1438.76     36.55 o 
   0  -3   7      481.36      637.11     26.11 o 
   1  -3   7       84.35      110.08      5.62 o 
   2  -3   7      612.59      526.09     23.27 o 
   3  -3   7     3754.30     3711.36    189.66 o 
   4  -3   7     1208.26     1220.87    117.28 o 
   5  -3   7      109.38      112.32     19.19 o 
   6  -3   7      651.97      690.43     48.88 o 
   7  -3   7      473.65      475.28     32.00 o 
  -9  -2   7       23.65       17.37     19.43 o 
  -8  -2   7        2.00       -2.23      6.79 o 
  -7  -2   7     1883.85     1812.19     61.99 o 
  -6  -2   7      841.17      842.28     48.35 o 
  -5  -2   7        0.51       -4.68      4.95 o 
  -4  -2   7       21.20       16.36      3.73 o 
  -3  -2   7       12.52       19.56      3.40 o 
  -2  -2   7     1530.57     1612.37     49.36 o 
  -1  -2   7      360.54      363.59     18.14 o 
   0  -2   7      366.53      325.09     15.12 o 
   1  -2   7      170.33      100.70      5.11 o 
   2  -2   7     2612.45     2599.55    230.42 o 
   3  -2   7     1232.73     1243.45     97.13 o 
   4  -2   7      442.74      433.06     23.99 o 
   5  -2   7     1713.12     1760.21     47.59 o 
   6  -2   7      150.34      167.23     12.82 o 
   7  -2   7      252.67      221.56     33.73 o 
  -9  -1   7       86.77       81.54     23.56 o 
  -8  -1   7       72.28      106.72     14.29 o 
  -7  -1   7      202.22      182.46     17.19 o 
  -6  -1   7      111.92      134.40     13.65 o 
  -5  -1   7      329.87      327.45     15.39 o 
  -4  -1   7     1207.56     1242.04     73.71 o 
  -3  -1   7      451.58      437.85     28.64 o 
  -2  -1   7        4.18       22.21      3.37 o 
  -1  -1   7       31.92       39.41      5.77 o 
   0  -1   7     2962.71     3074.87     60.83 o 
   1  -1   7     2657.87     2841.64     57.35 o 
   2  -1   7       22.71       29.27      9.37 o 
   3  -1   7        6.50       12.08      5.98 o 
   4  -1   7     1257.49     1282.04     34.66 o 
   5  -1   7     1406.04     1454.13     36.43 o 
   6  -1   7      401.59      390.32     19.30 o 
   7  -1   7       40.75       43.70     10.66 o 
  -9   0   7      158.99      158.48     29.28 o 
  -8   0   7       52.58       46.10     11.46 o 
  -7   0   7        5.95        9.60      5.56 o 
  -6   0   7      252.46      244.50     13.53 o 
  -5   0   7     1015.59      749.08    220.57 o 
  -4   0   7      648.51      574.31     18.44 o 
  -3   0   7       78.02       74.34      6.65 o 
  -2   0   7      109.54       95.88      6.45 o 
  -1   0   7      461.86      382.93     14.39 o 
   0   0   7      542.87      431.72     16.91 o 
   1   0   7      394.67      367.34     25.52 o 
   2   0   7      101.04       97.00     14.36 o 
   3   0   7      496.46      465.59     38.68 o 
   4   0   7     1180.54     1234.32     33.15 o 
   5   0   7      574.11      561.17     33.96 o 
   6   0   7      183.72      178.02     12.92 o 
   7   0   7      341.95      391.27     44.86 o 
  -9   1   7       19.07       19.58     13.64 o 
  -8   1   7       38.05       33.82     16.28 o 
  -7   1   7        7.29       11.09      4.88 o 
  -6   1   7      210.68      221.98     26.35 o 
  -5   1   7      114.35       93.84      7.24 o 
  -4   1   7       11.90       11.72      4.24 o 
  -3   1   7       52.62       53.20      5.65 o 
  -2   1   7     1310.32     1230.92     31.88 o 
  -1   1   7     1180.18     1114.41     19.53 o 
   0   1   7      216.61      224.27     11.06 o 
   1   1   7      400.37      395.08     17.47 o 
   2   1   7      616.61      501.88     32.31 o 
   3   1   7     1085.45     1133.45     45.88 o 
   4   1   7      112.47      106.12     11.32 o 
   5   1   7       21.61       20.99      7.05 o 
   6   1   7      649.43      648.69     24.17 o 
   7   1   7      230.01      224.70     34.54 o 
  -9   2   7        1.43       -2.06     13.80 o 
  -8   2   7       35.42       50.57     12.42 o 
  -7   2   7      345.45      395.97     18.25 o 
  -6   2   7      188.52      181.35      9.58 o 
  -5   2   7     1011.93      970.22     29.47 o 
  -4   2   7      329.89      312.70     12.37 o 
  -3   2   7     1956.05     1912.78     35.47 o 
  -2   2   7      151.49      133.78      8.84 o 
  -1   2   7       10.99       12.97      2.94 o 
   0   2   7       65.84      115.16      8.13 o 
   1   2   7      623.79      494.92     24.65 o 
   2   2   7      732.17      653.34     19.76 o 
   3   2   7        3.37        3.04      5.45 o 
   4   2   7      104.41      108.56     10.86 o 
   5   2   7      216.38      244.67     17.08 o 
   6   2   7      636.88      741.48     58.88 o 
   7   2   7      203.21      220.18     34.02 o 
  -9   3   7       51.91       77.41     15.40 o 
  -8   3   7      559.04      611.72     55.71 o 
  -7   3   7      118.59      135.88     17.32 o 
  -6   3   7       88.77       81.41     12.63 o 
  -5   3   7     1324.48     1267.61     92.25 o 
  -4   3   7      282.86      254.81     18.02 o 
  -3   3   7      406.32      354.51     11.57 o 
  -2   3   7       41.55       36.31      5.76 o 
  -1   3   7      274.38      345.78     24.51 o 
   0   3   7     2650.69     2660.53     44.47 o 
   1   3   7     2040.82     2001.37     74.98 o 
   2   3   7      631.11      676.32     37.81 o 
   3   3   7      212.06      201.95     19.45 o 
   4   3   7      424.40      450.85     19.70 o 
   5   3   7      258.38      252.65     32.59 o 
   6   3   7       39.03       64.01     19.92 o 
   7   3   7        1.35        4.16     12.78 o 
  -8   4   7        5.30       17.35     19.38 o 
  -7   4   7        0.11        0.16      7.11 o 
  -6   4   7        7.18        9.95     12.76 o 
  -5   4   7      216.72      201.75     19.52 o 
  -4   4   7     2828.48     2776.76    113.08 o 
  -3   4   7        0.61        8.09      7.77 o 
  -2   4   7     1352.61     1390.65     56.01 o 
  -1   4   7     2189.28     2179.38     38.96 o 
   0   4   7      136.62      121.71      6.92 o 
   1   4   7        9.78       15.20      7.15 o 
   2   4   7       37.24       42.65      4.95 o 
   3   4   7     2277.01     2245.19     91.78 o 
   4   4   7       64.70      107.46     21.08 o 
   5   4   7      319.95      362.56     39.83 o 
   6   4   7      158.91      126.95     25.87 o 
   7   4   7       22.90       24.32     18.47 o 
  -8   5   7        0.31       22.36     10.29 o 
  -7   5   7      383.56      436.50     30.70 o 
  -6   5   7      865.29      826.72     40.29 o 
  -5   5   7       16.84       28.20      8.05 o 
  -4   5   7       98.37      102.52     13.02 o 
  -3   5   7       88.10       78.96     10.04 o 
  -2   5   7     1547.76     1479.48     26.95 o 
  -1   5   7      269.77      226.64     26.00 o 
   0   5   7      202.81      183.84      8.90 o 
   1   5   7      360.98      320.76     25.04 o 
   2   5   7      514.72      568.24     40.83 o 
   3   5   7      760.17      782.19     51.67 o 
   4   5   7        2.04        3.04      8.40 o 
   5   5   7       27.52       39.89     15.49 o 
   6   5   7      187.78      199.87     32.31 o 
  -8   6   7      246.19      259.89     25.97 o 
  -7   6   7      431.72      488.26     41.67 o 
  -6   6   7      456.89      445.92     29.78 o 
  -5   6   7       21.40       17.26      6.32 o 
  -4   6   7      256.90      245.34     19.42 o 
  -3   6   7     2089.71     2058.11     84.46 o 
  -2   6   7     1093.35     1131.80     30.04 o 
  -1   6   7      131.03      135.98     13.48 o 
   0   6   7      988.79      964.94     22.41 o 
   1   6   7       45.50       42.30     14.27 o 
   2   6   7       28.85       15.03     10.39 o 
   3   6   7       50.80       38.20     11.59 o 
   4   6   7       12.54       16.30     10.52 o 
   5   6   7      178.80      214.94     32.09 o 
   6   6   7      290.65      327.37     41.64 o 
  -8   7   7      201.34      229.46     24.75 o 
  -7   7   7      198.83      195.50     25.19 o 
  -6   7   7       15.99       13.05      6.74 o 
  -5   7   7      542.46      490.64     43.52 o 
  -4   7   7     1470.66     1383.86     71.20 o 
  -3   7   7      280.95      281.78     29.84 o 
  -2   7   7        0.64        1.61      2.86 o 
  -1   7   7       87.44       94.16     14.60 o 
   0   7   7      922.89      874.52     25.24 o 
   1   7   7       10.06       15.79      2.35 o 
   2   7   7        6.20        0.39      7.04 o 
   3   7   7       23.38       28.26     13.09 o 
   4   7   7        6.00       23.26     14.54 o 
   5   7   7      275.12      378.52     42.54 o 
   6   7   7        1.09       15.75     14.37 o 
  -7   8   7       10.30        7.83     12.30 o 
  -6   8   7      274.80      287.31     35.25 o 
  -5   8   7     1537.56     1421.18     77.23 o 
  -4   8   7      176.01      183.56     26.31 o 
  -3   8   7       24.99        6.36      8.72 o 
  -2   8   7       58.84       59.49      6.89 o 
  -1   8   7     1013.30     1011.83     35.21 o 
   0   8   7      593.79      582.89     20.75 o 
   1   8   7        8.46        7.49      3.01 o 
   2   8   7       15.88       11.96     11.15 o 
   3   8   7       19.45        7.24      8.62 o 
   4   8   7      905.84      958.64     66.51 o 
   5   8   7        1.07       30.01     15.34 o 
  -6   9   7      527.30      530.68     48.87 o 
  -5   9   7      177.54      161.70     26.30 o 
  -4   9   7       35.82       32.86     14.24 o 
  -3   9   7      191.69      140.80     21.93 o 
  -2   9   7      646.61      676.55     25.21 o 
  -1   9   7      175.09      182.85     16.90 o 
   0   9   7       51.76       65.20      8.43 o 
   1   9   7       81.11       74.69     11.64 o 
   2   9   7      458.47      480.88     41.61 o 
   3   9   7       94.56      134.86     25.05 o 
   4   9   7       93.59       67.26     19.31 o 
  -6  10   7      148.22       98.08     23.19 o 
  -5  10   7        0.97       -0.06      9.92 o 
  -4  10   7      406.59      387.27     40.43 o 
  -3  10   7      331.22      350.71     38.11 o 
  -2  10   7      657.56      627.79     50.57 o 
  -1  10   7        2.59        4.75      4.09 o 
   0  10   7      220.26      209.32     19.96 o 
   1  10   7      280.05      335.57     24.98 o 
   2  10   7      220.50      258.93     31.20 o 
   3  10   7        0.92       -3.52      9.59 o 
   4  10   7        3.24       -2.71     10.64 o 
  -5  11   7       21.49       29.21     14.29 o 
  -4  11   7      456.14      428.61     44.72 o 
  -3  11   7      188.07      176.60     28.62 o 
  -2  11   7       12.61       26.44     13.83 o 
  -1  11   7       11.01       27.68     15.00 o 
   0  11   7      196.24      214.17     19.48 o 
   1  11   7      224.90      242.26     22.44 o 
   2  11   7       37.30       11.03     12.30 o 
  -3  12   7        5.88        9.34     18.93 o 
  -2  12   7      175.89      166.99     30.35 o 
  -1  12   7      134.75      141.56     27.40 o 
   0  12   7      135.28      130.50     26.37 o 
   1  12   7       63.12       44.49     15.89 o 
  -2 -12   8       40.43       31.09     16.84 o 
  -1 -12   8        6.10       12.93     14.54 o 
   0 -12   8      125.25      102.12     24.13 o 
   1 -12   8       40.09       66.06     21.48 o 
  -4 -11   8      580.19      530.76     89.51 o 
  -3 -11   8        7.77       20.60     13.76 o 
  -2 -11   8      105.31       86.35     22.67 o 
  -1 -11   8      110.80      123.04     25.36 o 
   0 -11   8       28.31       47.15     18.37 o 
   1 -11   8        7.21       -6.65     13.29 o 
   2 -11   8       12.03       -3.06     14.66 o 
   3 -11   8      110.10      124.98     28.98 o 
  -5 -10   8      374.77      335.55     28.35 o 
  -4 -10   8       32.35        9.67      7.59 o 
  -3 -10   8       34.14       15.26      7.76 o 
  -2 -10   8        2.74       11.97     13.65 o 
  -1 -10   8        4.87        5.67     11.86 o 
   0 -10   8      595.12      561.34     50.23 o 
   1 -10   8        7.89        5.00     10.59 o 
   2 -10   8       14.28        7.13     10.81 o 
   3 -10   8       80.88      129.41     28.23 o 
   4 -10   8      210.65      214.13     36.04 o 
  -6  -9   8       17.57       15.08     11.50 o 
  -5  -9   8        0.20       -9.78      9.93 o 
  -4  -9   8        6.38        9.10      8.57 o 
  -3  -9   8      911.93      921.95     44.21 o 
  -2  -9   8      143.71      159.83     25.96 o 
  -1  -9   8       16.71       22.57     12.95 o 
   0  -9   8        6.60       10.95     12.26 o 
   1  -9   8       67.08       94.64     22.58 o 
   2  -9   8      713.55      731.04     58.13 o 
   3  -9   8      176.07      187.59     30.32 o 
   4  -9   8        0.99      -14.05     15.67 o 
   5  -9   8       99.28      146.39     29.68 o 
  -7  -8   8       66.73       91.28     23.36 o 
  -6  -8   8       48.02       33.98     15.51 o 
  -5  -8   8       85.38       76.26     13.64 o 
  -4  -8   8       16.46       30.60     10.39 o 
  -3  -8   8       14.37       14.04      7.40 o 
  -2  -8   8      487.72      546.20     46.40 o 
  -1  -8   8      162.30      124.47     22.14 o 
   0  -8   8        4.47       19.61     10.70 o 
   1  -8   8      103.29      126.72     22.60 o 
   2  -8   8      298.90      315.15     36.38 o 
   3  -8   8       74.27       50.28     17.48 o 
   4  -8   8      539.22      544.79     51.51 o 
   5  -8   8      159.29      186.20     32.90 o 
  -7  -7   8        2.90       -2.60     10.40 o 
  -6  -7   8       30.25       22.73     12.37 o 
  -5  -7   8       14.00       15.81      9.04 o 
  -4  -7   8       44.46       49.82     10.64 o 
  -3  -7   8      185.95      203.67     16.39 o 
  -2  -7   8        2.55        5.76      5.55 o 
  -1  -7   8      618.30      517.32     46.42 o 
   0  -7   8      506.23      525.16     43.85 o 
   1  -7   8      569.90      522.51     43.64 o 
   2  -7   8      103.91      120.97     22.27 o 
   3  -7   8      132.71      143.92     25.35 o 
   4  -7   8      376.81      368.74     40.28 o 
   5  -7   8      353.71      380.14     43.12 o 
   6  -7   8       37.28       31.05     16.68 o 
  -8  -6   8      108.01      120.29     25.86 o 
  -7  -6   8      155.06      144.33     26.05 o 
  -6  -6   8        9.72       18.74     14.33 o 
  -5  -6   8      509.30      503.83     24.29 o 
  -4  -6   8      554.80      574.93     24.64 o 
  -3  -6   8      218.13      234.55     12.13 o 
  -2  -6   8     1021.49     1018.95     33.37 o 
  -1  -6   8      132.38      148.41      9.62 o 
   0  -6   8      154.90      151.70     22.40 o 
   1  -6   8       20.92       24.44     10.61 o 
   2  -6   8      418.42      414.45     69.60 o 
   3  -6   8       14.99       10.52     10.29 o 
   4  -6   8      398.12      412.23     40.99 o 
   5  -6   8        6.69       -9.60     11.85 o 
   6  -6   8      109.54      132.25     27.21 o 
  -8  -5   8      102.15       85.96     20.21 o 
  -7  -5   8       48.51       61.18     19.20 o 
  -6  -5   8      143.54      151.76     17.07 o 
  -5  -5   8       93.52       86.12     12.49 o 
  -4  -5   8      933.08      967.33     31.71 o 
  -3  -5   8      440.49      434.99     16.17 o 
  -2  -5   8      141.03      153.43      9.70 o 
  -1  -5   8     1103.83     1112.60     23.93 o 
   0  -5   8      134.44      100.87     43.54 o 
   1  -5   8     1038.02     1216.40     63.61 o 
   2  -5   8     1286.28     1402.64     70.17 o 
   3  -5   8      452.62      249.48      7.60 o 
   4  -5   8       21.45       24.10     11.59 o 
   5  -5   8      172.34      183.77     27.89 o 
   6  -5   8      390.63      424.80     43.80 o 
  -8  -4   8       25.80       28.75     14.31 o 
  -7  -4   8      100.42      108.98     16.10 o 
  -6  -4   8        5.47        8.16      6.57 o 
  -5  -4   8       15.79       19.07      6.95 o 
  -4  -4   8      774.93      743.90     41.57 o 
  -3  -4   8      162.01      156.92      9.66 o 
  -2  -4   8     1118.43     1190.78     50.11 o 
  -1  -4   8     1114.00     1114.31     24.75 o 
   0  -4   8      159.69      141.02      9.39 o 
   1  -4   8       13.43       17.22      3.58 o 
   2  -4   8       24.62       19.64      3.28 o 
   3  -4   8       45.18       32.00      5.29 o 
   4  -4   8     1814.41     1880.35     84.62 o 
   5  -4   8      205.81      208.62     28.62 o 
   6  -4   8       46.74       38.88     14.19 o 
   7  -4   8       54.27       38.27     11.53 o 
  -8  -3   8      114.64       98.26     15.42 o 
  -7  -3   8       74.32       59.28     11.23 o 
  -6  -3   8      131.31      138.37     15.19 o 
  -5  -3   8      703.06      662.02     31.21 o 
  -4  -3   8      162.04      188.13     15.01 o 
  -3  -3   8      295.10      306.67     21.26 o 
  -2  -3   8      177.32      173.88      9.08 o 
  -1  -3   8      550.45      543.41     15.28 o 
   0  -3   8     1263.14     1198.34     57.39 o 
   1  -3   8      161.40      150.39      7.45 o 
   2  -3   8       96.31      101.09     13.49 o 
   3  -3   8      176.02      155.24     16.59 o 
   4  -3   8      142.90      139.45     12.90 o 
   5  -3   8       81.99       83.85     18.79 o 
   6  -3   8       18.77       -0.32      9.17 o 
   7  -3   8      133.91      144.67     22.78 o 
  -9  -2   8        6.06       24.03     17.19 o 
  -8  -2   8        0.80       17.49      8.33 o 
  -7  -2   8      158.75      164.61     17.35 o 
  -6  -2   8      146.05      129.69     14.10 o 
  -5  -2   8      498.73      520.87     39.97 o 
  -4  -2   8      361.45      346.99     16.27 o 
  -3  -2   8       56.28       62.46      6.00 o 
  -2  -2   8      906.93      871.34     22.69 o 
  -1  -2   8      962.36      918.02     20.84 o 
   0  -2   8      295.59      289.29     13.16 o 
   1  -2   8      185.81      163.41     13.61 o 
   2  -2   8       11.60        5.50      7.09 o 
   3  -2   8       30.96       28.14      6.28 o 
   4  -2   8      120.84      106.38     23.47 o 
   5  -2   8       87.17       99.47     18.66 o 
   6  -2   8      521.82      536.90     32.57 o 
   7  -2   8      221.84      241.88     23.65 o 
  -9  -1   8        3.28        3.99     11.42 o 
  -8  -1   8      210.68      251.99     21.72 o 
  -7  -1   8      336.14      325.53     22.76 o 
  -6  -1   8       84.27       63.13      9.39 o 
  -5  -1   8       87.81       83.16      8.00 o 
  -4  -1   8      575.64      556.94     38.26 o 
  -3  -1   8     2836.85     3041.76    103.96 o 
  -2  -1   8     2382.63     2595.98     73.51 o 
  -1  -1   8      275.53      239.42     10.38 o 
   0  -1   8        8.20        7.51      4.33 o 
   1  -1   8     2622.22     2781.23    150.78 o 
   2  -1   8     1199.61     1212.09     82.31 o 
   3  -1   8      219.38      183.01     20.71 o 
   4  -1   8      148.88      178.64     22.20 o 
   5  -1   8        6.93       12.02      4.29 o 
   6  -1   8       17.48       13.92      7.13 o 
   7  -1   8      528.02      547.82     54.86 o 
  -9   0   8        4.75      -16.54     16.54 o 
  -8   0   8      113.20      128.71     15.10 o 
  -7   0   8      278.75      305.08     20.80 o 
  -6   0   8      848.81      826.10     52.73 o 
  -5   0   8      630.70      629.73     26.98 o 
  -4   0   8      984.13      955.56     32.19 o 
  -3   0   8     1256.60     1267.49     66.66 o 
  -2   0   8      199.24      285.24     18.33 o 
  -1   0   8      682.19      650.89     17.89 o 
   0   0   8      711.48      756.87     27.34 o 
   1   0   8      916.74      835.24     28.80 o 
   2   0   8       17.71        9.43      6.77 o 
   3   0   8       46.40       57.55      9.23 o 
   4   0   8      229.70      227.88     11.93 o 
   5   0   8      999.72     1043.54     29.14 o 
   6   0   8      423.38      417.50     27.53 o 
   7   0   8      211.13      227.05     35.73 o 
  -9   1   8      437.64      417.01     48.18 o 
  -8   1   8      200.01      220.87     32.66 o 
  -7   1   8       53.81       53.91      8.67 o 
  -6   1   8     1069.05      925.53    204.67 o 
  -5   1   8      363.29      311.50     17.67 o 
  -4   1   8      524.95      485.63     20.88 o 
  -3   1   8      188.10      203.77     12.90 o 
  -2   1   8      183.01      188.56      8.15 o 
  -1   1   8     4063.07     4474.13     69.89 o 
   0   1   8      473.45      465.05     23.59 o 
   1   1   8      704.87      707.36     65.32 o 
   2   1   8       15.26        6.93      7.21 o 
   3   1   8     1721.19     1285.78    285.85 o 
   4   1   8      344.55      327.79     17.16 o 
   5   1   8      133.74      107.87     13.89 o 
   6   1   8       82.06       43.57     16.63 o 
   7   1   8        8.65       -3.12     12.37 o 
  -9   2   8       92.44       91.06     16.46 o 
  -8   2   8        0.07        6.57      9.55 o 
  -7   2   8      425.39      435.65     76.47 o 
  -6   2   8      390.07      408.20     26.60 o 
  -5   2   8     1522.13     1498.41     41.17 o 
  -4   2   8        7.41        1.43      4.11 o 
  -3   2   8      491.70      508.69     25.92 o 
  -2   2   8      416.62      423.02     16.42 o 
  -1   2   8      919.74      802.90     27.62 o 
   0   2   8      288.22      279.43     13.10 o 
   1   2   8      437.32      405.21     29.15 o 
   2   2   8      994.28      877.93     47.37 o 
   3   2   8       85.52       98.34     16.70 o 
   4   2   8      169.40      177.20     14.61 o 
   5   2   8       17.33        4.44      5.54 o 
   6   2   8      138.13      195.78     31.17 o 
   7   2   8      316.88      277.74     39.10 o 
  -8   3   8      236.40      264.87     26.01 o 
  -7   3   8      872.99      920.23     73.98 o 
  -6   3   8       57.51       47.26     10.91 o 
  -5   3   8      247.72      227.01     23.32 o 
  -4   3   8      280.54      266.51     32.79 o 
  -3   3   8     1280.41     1222.79     26.75 o 
  -2   3   8     1085.40     1007.06     27.19 o 
  -1   3   8      930.04     1021.58     50.36 o 
   0   3   8      360.97      388.30     19.23 o 
   1   3   8      364.53      330.93     11.67 o 
   2   3   8     2693.91     2582.02    176.69 o 
   3   3   8       16.41       20.75      5.51 o 
   4   3   8      100.05       90.26      9.45 o 
   5   3   8      134.72      147.22     26.36 o 
   6   3   8       28.63       74.65     21.23 o 
   7   3   8       84.97      121.53     27.32 o 
  -8   4   8       25.55       30.28     11.13 o 
  -7   4   8      236.70      224.54     22.28 o 
  -6   4   8        6.55        8.74      7.43 o 
  -5   4   8      188.01      189.08     17.41 o 
  -4   4   8      356.76      356.08     22.14 o 
  -3   4   8      837.35      744.67     28.05 o 
  -2   4   8      963.43      982.25     25.49 o 
  -1   4   8      615.50      604.56     24.77 o 
   0   4   8     1171.69     1144.48     23.70 o 
   1   4   8      336.93      314.17     12.05 o 
   2   4   8      563.93      486.97     39.13 o 
   3   4   8      343.06      331.66     34.12 o 
   4   4   8      378.45      425.56     41.56 o 
   5   4   8       34.44       69.64     19.21 o 
   6   4   8       14.70       15.17     14.20 o 
  -8   5   8       25.97       14.90      8.85 o 
  -7   5   8       37.03       32.00     10.04 o 
  -6   5   8      501.71      558.65     33.46 o 
  -5   5   8      258.28      255.00     20.65 o 
  -4   5   8     2343.32     2295.81     63.84 o 
  -3   5   8        9.93        8.68      5.82 o 
  -2   5   8      244.60      231.47     15.39 o 
  -1   5   8      985.51      995.98     26.55 o 
   0   5   8      860.27      861.28     20.87 o 
   1   5   8      673.73      666.69     22.28 o 
   2   5   8       18.08       11.67      2.53 o 
   3   5   8      155.11      162.39     25.07 o 
   4   5   8      638.44      703.33     55.10 o 
   5   5   8       68.24      105.21     23.77 o 
   6   5   8      130.99      123.27     26.94 o 
  -8   6   8        1.07       -2.76      9.38 o 
  -7   6   8      456.82      556.41     57.19 o 
  -6   6   8      300.98      326.87     26.05 o 
  -5   6   8       64.63       52.49      9.84 o 
  -4   6   8        4.25        0.46      5.51 o 
  -3   6   8       82.03       63.67     16.38 o 
  -2   6   8      716.81      751.92     25.04 o 
  -1   6   8     2461.33     2532.42     48.74 o 
   0   6   8      954.79      995.01     23.46 o 
   1   6   8      539.45      510.30     16.40 o 
   2   6   8      784.82      825.27     52.22 o 
   3   6   8      166.75      182.40     26.52 o 
   4   6   8      455.04      466.11     44.83 o 
   5   6   8       70.79       80.62     21.35 o 
   6   6   8       32.02       23.94     18.38 o 
  -7   7   8       83.52      117.79     31.20 o 
  -6   7   8      148.15      139.71     17.95 o 
  -5   7   8        2.11       11.41      9.52 o 
  -4   7   8      530.89      529.13     44.84 o 
  -3   7   8      762.38      748.52     51.29 o 
  -2   7   8      329.68      323.09     16.02 o 
  -1   7   8      145.76      138.13      9.93 o 
   0   7   8      425.87      436.34     17.93 o 
   1   7   8     1089.64     1106.70     42.82 o 
   2   7   8      706.44      712.17     49.35 o 
   3   7   8      123.07      109.96     22.35 o 
   4   7   8        0.37       -5.95     13.12 o 
   5   7   8       80.26       75.07     21.55 o 
  -7   8   8      212.80      222.90     34.78 o 
  -6   8   8       34.84       39.37     14.93 o 
  -5   8   8       98.24      147.14     26.35 o 
  -4   8   8       93.87      100.41     20.41 o 
  -3   8   8        6.55      -11.76     11.76 o 
  -2   8   8      260.65      288.04     15.54 o 
  -1   8   8       87.77       91.44     10.61 o 
   0   8   8      692.93      684.88     31.76 o 
   1   8   8      866.45      877.21     38.81 o 
   2   8   8        6.94        8.45      9.73 o 
   3   8   8      268.17      268.03     34.65 o 
   4   8   8       67.03       66.46     20.31 o 
   5   8   8        9.02       27.31     14.82 o 
  -6   9   8       54.68       32.23     11.84 o 
  -5   9   8      211.71      235.70     32.43 o 
  -4   9   8      226.75      258.25     32.88 o 
  -3   9   8      208.63      176.56     27.65 o 
  -2   9   8      182.84      170.25     26.59 o 
  -1   9   8      404.34      416.55     23.30 o 
   0   9   8       10.06       12.28      8.28 o 
   1   9   8      127.96      118.31     15.28 o 
   2   9   8       71.55       63.96     16.31 o 
   3   9   8       31.45       24.31     13.99 o 
   4   9   8      129.58      138.73     27.86 o 
  -5  10   8      262.68      316.80     38.67 o 
  -4  10   8       64.49       57.89     19.92 o 
  -3  10   8      339.08      355.98     39.29 o 
  -2  10   8      252.76      297.63     36.22 o 
  -1  10   8       99.41      133.12     26.06 o 
   0  10   8      329.55      338.12     23.84 o 
   1  10   8        0.88        2.07     16.00 o 
   2  10   8       85.71       93.70     14.56 o 
   3  10   8       81.39       86.47     20.97 o 
  -4  11   8      365.16      353.15     41.24 o 
  -3  11   8      149.50      171.90     29.44 o 
  -2  11   8       51.55       77.25     19.94 o 
  -1  11   8       20.96        9.84     12.80 o 
   0  11   8      112.97       86.20     22.37 o 
   1  11   8       25.97       34.42      9.56 o 
   2  11   8      221.55      190.46     21.47 o 
  -1  12   8       24.33        7.10     10.99 o 
  -1 -12   9       27.08      -13.39     13.39 o 
  -3 -11   9      359.32      318.37     39.96 o 
  -2 -11   9        1.43       20.27     14.35 o 
  -1 -11   9        0.06       17.09     13.81 o 
   0 -11   9       81.83       78.75     23.45 o 
   1 -11   9      113.52       94.79     23.14 o 
   2 -11   9      316.99      327.00     43.35 o 
  -5 -10   9        6.66       -5.78     18.82 o 
  -4 -10   9       65.43       58.84     13.27 o 
  -3 -10   9        1.43        9.74     12.81 o 
  -2 -10   9       47.91       46.16     20.10 o 
  -1 -10   9      136.06      129.17     25.09 o 
   0 -10   9      129.91      134.37     27.92 o 
   1 -10   9      108.91      151.92     28.26 o 
   2 -10   9       36.04       42.93     17.97 o 
   3 -10   9       18.31       30.46     15.46 o 
  -6  -9   9      103.12      146.36     29.48 o 
  -5  -9   9       70.03       41.70     16.66 o 
  -4  -9   9       23.85       10.68      9.37 o 
  -3  -9   9      208.22      187.02     29.49 o 
  -2  -9   9      543.95      462.78     45.86 o 
  -1  -9   9      691.54      711.05     56.72 o 
   0  -9   9       68.57       68.27     19.08 o 
   1  -9   9      248.38      190.96     30.80 o 
   2  -9   9      190.34      192.08     30.52 o 
   3  -9   9      562.87      613.08     57.19 o 
   4  -9   9      194.44      203.06     35.34 o 
  -6  -8   9      286.09      339.05     41.57 o 
  -5  -8   9       47.76       55.21     13.04 o 
  -4  -8   9        0.39        3.75      7.79 o 
  -3  -8   9      363.28      353.77     38.59 o 
  -2  -8   9      149.57      118.46     23.19 o 
  -1  -8   9      124.69      101.13     22.73 o 
   0  -8   9      234.12      192.08     28.11 o 
   1  -8   9       15.19       13.42     11.69 o 
   2  -8   9      172.50      210.99     32.04 o 
   3  -8   9       43.99       49.14     17.43 o 
   4  -8   9        8.09        2.53     12.37 o 
   5  -8   9       58.49       53.31     18.52 o 
  -7  -7   9       63.88       63.89     19.70 o 
  -6  -7   9      195.78      153.41     27.54 o 
  -5  -7   9      162.52      145.13     18.21 o 
  -4  -7   9      248.74      241.88     22.30 o 
  -3  -7   9       44.82       80.17     19.15 o 
  -2  -7   9      651.36      669.20     50.97 o 
  -1  -7   9       53.07       38.32      4.79 o 
   0  -7   9      353.15      378.78     39.00 o 
   1  -7   9      977.52     1017.40     64.58 o 
   2  -7   9       24.73       16.11     12.49 o 
   3  -7   9      151.41      137.30     26.64 o 
   4  -7   9       69.17       80.41     19.93 o 
   5  -7   9      400.87      357.01     42.29 o 
  -7  -6   9       13.96       27.02     16.07 o 
  -6  -6   9        6.42       14.89      8.75 o 
  -5  -6   9      302.17      316.08     19.76 o 
  -4  -6   9      144.06      163.73     13.48 o 
  -3  -6   9        4.74       12.11      4.24 o 
  -2  -6   9      554.18      544.12     18.58 o 
  -1  -6   9        9.96        9.68      6.57 o 
   0  -6   9      856.52      916.71     57.87 o 
   1  -6   9       16.89       17.99      9.19 o 
   2  -6   9       28.72       24.36      7.06 o 
   3  -6   9      198.46      226.67     30.67 o 
   4  -6   9      173.06      169.11     27.70 o 
   5  -6   9      252.13      235.64     32.92 o 
   6  -6   9        0.12      -14.75     14.75 o 
  -8  -5   9       19.84        3.98     26.27 o 
  -7  -5   9        6.26       16.84      7.85 o 
  -6  -5   9      276.20      267.26     22.57 o 
  -5  -5   9      332.00      334.78     25.32 o 
  -4  -5   9      794.81      766.47     31.45 o 
  -3  -5   9       62.78       65.59     15.96 o 
  -2  -5   9       13.80       11.16      3.97 o 
  -1  -5   9     2055.10     2066.06     50.79 o 
   0  -5   9      644.46      507.34     96.88 o 
   1  -5   9        9.66       15.35      5.65 o 
   2  -5   9      347.63      249.56    107.38 o 
   3  -5   9     1391.59     1558.68     79.76 o 
   4  -5   9      185.77      217.94     30.25 o 
   5  -5   9        0.02      -13.67     13.67 o 
   6  -5   9       16.64        5.70     12.03 o 
  -8  -4   9       42.40       55.66     16.31 o 
  -7  -4   9        2.48       10.64      8.38 o 
  -6  -4   9      232.11      222.70     33.94 o 
  -5  -4   9       61.32       50.03     12.49 o 
  -4  -4   9        1.56        6.96      4.94 o 
  -3  -4   9      155.23      153.02     11.02 o 
  -2  -4   9      128.12      117.92      8.84 o 
  -1  -4   9      390.74      394.89     18.35 o 
   0  -4   9        8.12        7.75      3.30 o 
   1  -4   9     1512.12     1361.53     76.87 o 
   2  -4   9     1207.76     1028.55     28.40 o 
   3  -4   9      290.94      239.30     14.65 o 
   4  -4   9      433.03      497.61     43.20 o 
   5  -4   9       62.66       61.50     17.66 o 
   6  -4   9      347.42      349.38     39.07 o 
  -8  -3   9      449.89      459.29     31.38 o 
  -7  -3   9      144.62      168.75     18.54 o 
  -6  -3   9       44.08       38.77      9.48 o 
  -5  -3   9        1.19        1.59      9.06 o 
  -4  -3   9      357.97      378.66     23.78 o 
  -3  -3   9     3040.72     3172.35    148.48 o 
  -2  -3   9        2.51        0.75      3.06 o 
  -1  -3   9      289.39      287.20     12.69 o 
   0  -3   9      342.21      384.10     21.48 o 
   1  -3   9     3164.87     3161.90    224.94 o 
   2  -3   9      994.40     1032.81     31.71 o 
   3  -3   9       23.03       30.60      6.37 o 
   4  -3   9      174.19      170.64     24.63 o 
   5  -3   9      253.64      311.67     34.50 o 
   6  -3   9      372.39      398.32     39.61 o 
  -8  -2   9      246.13      189.57     19.95 o 
  -7  -2   9        8.40       13.00      7.25 o 
  -6  -2   9        4.52        4.70      6.20 o 
  -5  -2   9       66.03       64.81      9.82 o 
  -4  -2   9       38.81       53.10     12.05 o 
  -3  -2   9      289.31      279.66     12.88 o 
  -2  -2   9      656.89      676.99     19.33 o 
  -1  -2   9      167.52      171.06     10.29 o 
   0  -2   9     2331.21     2387.98     55.08 o 
   1  -2   9       13.04        8.61      5.18 o 
   2  -2   9      415.69      424.89     35.24 o 
   3  -2   9     1797.64     1919.85     80.22 o 
   4  -2   9      767.10      812.40     51.51 o 
   5  -2   9      481.53      509.82     41.64 o 
   6  -2   9        1.81        1.14     12.72 o 
  -8  -1   9       26.50       29.18      8.42 o 
  -7  -1   9      135.70      164.64     16.46 o 
  -6  -1   9      510.44      521.27     44.01 o 
  -5  -1   9      174.06      186.19     15.63 o 
  -4  -1   9       78.09       64.53      9.01 o 
  -3  -1   9       13.55        4.22      3.83 o 
  -2  -1   9      678.87      644.02     33.82 o 
  -1  -1   9     1133.92     1130.57     36.32 o 
   0  -1   9       37.56       35.37      5.71 o 
   1  -1   9       63.34       69.04      8.78 o 
   2  -1   9      340.51      350.58     30.02 o 
   3  -1   9     1626.27     1719.13     71.86 o 
   4  -1   9      388.64      373.16     32.58 o 
   5  -1   9      212.61      195.41     24.69 o 
   6  -1   9        9.42       -1.65      7.83 o 
  -8   0   9       12.23       44.51     17.29 o 
  -7   0   9       64.65       92.80     15.74 o 
  -6   0   9      605.05      554.92     27.45 o 
  -5   0   9        2.62        6.88      8.72 o 
  -4   0   9        2.29       -3.33      6.26 o 
  -3   0   9       12.68        8.18      8.19 o 
  -2   0   9      713.31      713.92     23.58 o 
  -1   0   9      142.88      139.65      7.53 o 
   0   0   9        1.03        0.43      4.52 o 
   1   0   9      767.13      725.90     45.99 o 
   2   0   9      831.14      774.35     71.61 o 
   3   0   9       45.38       34.42      6.46 o 
   4   0   9      149.66      130.24     17.97 o 
   5   0   9      612.99      620.22     33.13 o 
   6   0   9      131.29      175.25     31.20 o 
  -8   1   9      144.84      160.68     28.67 o 
  -7   1   9      154.70      157.97     27.02 o 
  -6   1   9      159.36      122.73     22.44 o 
  -5   1   9      754.81      655.66     51.57 o 
  -4   1   9      676.65      613.03     24.69 o 
  -3   1   9      964.57      896.05     30.25 o 
  -2   1   9      957.50     1028.88     25.69 o 
  -1   1   9        3.49       12.50      2.85 o 
   0   1   9      502.01      487.40     20.36 o 
   1   1   9     1095.38     1142.42     36.88 o 
   2   1   9      669.18      695.46     39.10 o 
   3   1   9      111.91      107.44     15.64 o 
   4   1   9      119.89      139.53     19.32 o 
   5   1   9      417.62      405.39     25.06 o 
   6   1   9      115.73      136.99     28.38 o 
  -8   2   9      126.76      103.68     18.01 o 
  -7   2   9        0.21        0.38      7.94 o 
  -6   2   9       54.56       56.48     11.14 o 
  -5   2   9       16.80       12.20      4.00 o 
  -4   2   9      832.55      807.78     23.20 o 
  -3   2   9        6.48        2.92      2.60 o 
  -2   2   9       29.31       27.01      5.55 o 
  -1   2   9     2933.99     3046.16     68.70 o 
   0   2   9      817.90      795.92     30.60 o 
   1   2   9       64.50       56.74      8.59 o 
   2   2   9      111.91       70.44     55.88 o 
   3   2   9      617.76      422.90    185.71 o 
   4   2   9      401.87      404.11     26.30 o 
   5   2   9      316.82      253.79     35.26 o 
   6   2   9      135.13      116.48     26.79 o 
  -8   3   9      201.88      179.55     42.55 o 
  -7   3   9       13.01        4.90      8.27 o 
  -6   3   9      710.82      742.70     53.13 o 
  -5   3   9     1817.57     1331.97    249.81 o 
  -4   3   9      460.62      447.39     17.05 o 
  -3   3   9      349.30      342.62     13.80 o 
  -2   3   9      396.06      388.89     19.71 o 
  -1   3   9      316.39      291.65     18.36 o 
   0   3   9      418.32      488.29     35.43 o 
   1   3   9       80.51       74.39      6.24 o 
   2   3   9      508.73      466.07     27.67 o 
   3   3   9      285.56      295.41     18.05 o 
   4   3   9     1021.98      995.73     64.93 o 
   5   3   9        2.02      -12.66     12.66 o 
   6   3   9      190.44      240.80     36.23 o 
  -8   4   9       90.03       91.40     16.10 o 
  -7   4   9      225.64      229.04     23.01 o 
  -6   4   9      268.54      289.28     24.26 o 
  -5   4   9        5.08        8.92     14.77 o 
  -4   4   9        2.95       -1.38      5.48 o 
  -3   4   9      556.05      537.17     13.37 o 
  -2   4   9       88.26       91.83      9.39 o 
  -1   4   9       26.27       24.37      9.02 o 
   0   4   9      245.04      248.62     21.69 o 
   1   4   9      271.69      239.32      9.93 o 
   2   4   9      781.44      696.27     36.49 o 
   3   4   9      154.18      129.86     23.40 o 
   4   4   9      230.19      229.77     32.22 o 
   5   4   9      135.42      137.77     26.19 o 
   6   4   9      225.79      194.07     33.36 o 
  -8   5   9      359.46      411.42     67.80 o 
  -7   5   9      265.47      240.44     23.35 o 
  -6   5   9       44.01       30.94      8.72 o 
  -5   5   9       28.30       17.36      7.09 o 
  -4   5   9     3139.53     3090.17     77.80 o 
  -3   5   9       41.44       26.00      2.57 o 
  -2   5   9      102.68       97.61      9.67 o 
  -1   5   9        3.31        4.23      3.68 o 
   0   5   9       18.18       18.12      3.48 o 
   1   5   9      821.68      806.81     28.06 o 
   2   5   9       10.25       37.75     12.51 o 
   3   5   9      119.70      121.46     22.38 o 
   4   5   9      305.47      307.05     38.66 o 
   5   5   9      405.11      464.83     47.97 o 
   6   5   9       43.43       15.03     12.48 o 
  -7   6   9      125.15      150.17     19.86 o 
  -6   6   9      182.53      162.64     18.63 o 
  -5   6   9      105.84      127.15     23.26 o 
  -4   6   9       77.13       49.81     15.28 o 
  -3   6   9      163.68      161.54     23.63 o 
  -2   6   9      203.92      213.90     13.49 o 
  -1   6   9       85.09       90.08      8.45 o 
   0   6   9      257.63      240.62     16.48 o 
   1   6   9       38.52       40.05      6.33 o 
   2   6   9       87.20      100.62     19.42 o 
   3   6   9      196.73      167.60     26.83 o 
   4   6   9      685.21      717.79     58.13 o 
   5   6   9        2.15       -1.92     13.06 o 
  -7   7   9      229.32      206.28     32.39 o 
  -6   7   9      585.22      532.35     33.87 o 
  -5   7   9      446.66      402.04     41.80 o 
  -4   7   9        1.72       14.64     11.30 o 
  -3   7   9      106.61      124.54     22.03 o 
  -2   7   9     1052.52     1118.05     33.86 o 
  -1   7   9      334.38      357.20     20.96 o 
   0   7   9        2.93        6.02      5.21 o 
   1   7   9       11.03       17.10      7.36 o 
   2   7   9       59.58       66.82     17.54 o 
   3   7   9      213.74      206.70     29.86 o 
   4   7   9        1.50       -2.76     12.68 o 
   5   7   9        0.79      -14.60     14.60 o 
  -6   8   9      442.54      491.66     47.88 o 
  -5   8   9        1.81        2.66     11.01 o 
  -4   8   9      422.35      398.99     41.43 o 
  -3   8   9      322.18      298.93     35.81 o 
  -2   8   9      380.94      440.98     41.87 o 
  -1   8   9        5.16       -0.04      5.61 o 
   0   8   9        4.80       11.42      6.16 o 
   1   8   9      129.45      137.17     15.92 o 
   2   8   9      234.50      312.71     34.20 o 
   3   8   9       23.31       28.35     15.79 o 
   4   8   9       28.87       42.85     18.62 o 
  -6   9   9       14.03      -13.75     13.75 o 
  -5   9   9      164.77      145.17     27.81 o 
  -4   9   9      537.83      517.25     48.20 o 
  -3   9   9      468.24      408.06     42.66 o 
  -2   9   9       12.42       20.94     13.04 o 
  -1   9   9      209.92      260.93     33.47 o 
   0   9   9      218.83      235.89     24.51 o 
   1   9   9      523.89      573.34     32.92 o 
   2   9   9        1.76        1.69      7.09 o 
   3   9   9       22.22       12.33     11.96 o 
  -5  10   9      476.32      503.40     49.29 o 
  -4  10   9      158.92      204.10     31.70 o 
  -3  10   9       70.44       24.81     12.41 o 
  -2  10   9      207.88      202.96     31.34 o 
  -1  10   9      182.32      160.64     28.30 o 
   0  10   9       72.91      120.53     25.54 o 
   1  10   9        3.29       12.73      8.64 o 
   2  10   9       12.06       16.84      8.40 o 
  -3  11   9        2.99       -0.43     11.63 o 
  -2  11   9       35.89       39.83     17.24 o 
  -1  11   9      334.01      380.77     44.13 o 
   0  11   9        2.24      -12.45     12.45 o 
   1  11   9      253.72      142.06     27.84 o 
  -3 -11  10       13.65      -15.29     15.29 o 
  -2 -11  10      282.51      297.04     40.62 o 
  -1 -11  10       40.79       16.10     12.62 o 
   0 -11  10       15.07       10.95     16.24 o 
   1 -11  10       67.62       84.12     25.15 o 
  -4 -10  10       39.78       36.18     17.43 o 
  -3 -10  10        4.95       -3.39     13.19 o 
  -2 -10  10       39.09       47.58     16.99 o 
  -1 -10  10       18.29        3.83     13.63 o 
   0 -10  10      165.72      197.21     33.50 o 
   1 -10  10       49.22       73.66     22.07 o 
   2 -10  10       20.51       47.83     19.29 o 
  -5  -9  10       73.96       79.53     15.66 o 
  -4  -9  10        4.31      -16.23     16.23 o 
  -3  -9  10      154.08      131.98     26.53 o 
  -2  -9  10       85.37      130.93     25.64 o 
  -1  -9  10       38.97       55.38     15.50 o 
   0  -9  10      195.70      185.54     31.09 o 
   1  -9  10      122.88      129.31     26.80 o 
   2  -9  10        9.69        2.78     12.29 o 
   3  -9  10        2.17       22.99     17.52 o 
  -6  -8  10       11.16       20.29     15.57 o 
  -5  -8  10      139.03      144.19     25.27 o 
  -4  -8  10      189.42      180.28     30.07 o 
  -3  -8  10        2.53        8.57     10.38 o 
  -2  -8  10      345.14      355.55     40.64 o 
  -1  -8  10       94.93       95.84     22.76 o 
   0  -8  10      204.41      180.33     30.40 o 
   1  -8  10       29.21       33.19     15.27 o 
   2  -8  10      125.61      123.09     24.95 o 
   3  -8  10      107.39      144.02     28.75 o 
   4  -8  10      105.75      161.27     30.09 o 
  -7  -7  10       51.26       48.52     20.53 o 
  -6  -7  10      172.52      184.96     30.25 o 
  -5  -7  10      132.38      143.89     18.15 o 
  -4  -7  10      217.59      233.57     33.08 o 
  -3  -7  10      388.03      363.41     39.18 o 
  -2  -7  10        4.64       -0.03      9.33 o 
  -1  -7  10      473.52      501.81     46.16 o 
   0  -7  10       65.87       69.46     18.76 o 
   1  -7  10      140.90      105.33     23.39 o 
   2  -7  10      688.07      686.99     56.02 o 
   3  -7  10      487.94      571.74     52.44 o 
   4  -7  10      110.67      124.27     25.96 o 
   5  -7  10      141.08      191.71     33.16 o 
  -7  -6  10       49.39       43.77     16.99 o 
  -6  -6  10       11.06        0.81     13.40 o 
  -5  -6  10       10.60       10.36      5.73 o 
  -4  -6  10       26.86       35.24     11.33 o 
  -3  -6  10        3.95        5.46      4.65 o 
  -2  -6  10      463.24      463.95     17.42 o 
  -1  -6  10       51.54       41.56     13.73 o 
   0  -6  10     1354.16     1409.03     75.72 o 
   1  -6  10      347.09      324.45     56.00 o 
   2  -6  10        3.67        2.44      9.35 o 
   3  -6  10       23.50       19.16     11.82 o 
   4  -6  10      144.33      169.61     29.47 o 
   5  -6  10      734.72      794.58     63.14 o 
  -7  -5  10       75.47       99.48     16.02 o 
  -6  -5  10        5.67       -2.08      6.95 o 
  -5  -5  10      846.64      820.06     38.33 o 
  -4  -5  10      465.96      479.66     28.05 o 
  -3  -5  10       65.54       64.54      7.68 o 
  -2  -5  10      251.51      244.08     18.24 o 
  -1  -5  10      185.47      170.15     12.42 o 
   0  -5  10       70.27       63.64      7.90 o 
   1  -5  10      246.45      218.97     15.19 o 
   2  -5  10      186.40      145.74     24.74 o 
   3  -5  10     1037.62      961.53     63.47 o 
   4  -5  10       15.54        7.98      9.46 o 
   5  -5  10      284.91      281.48     37.16 o 
  -8  -4  10        1.72       15.54      7.97 o 
  -7  -4  10       42.36       30.29     18.27 o 
  -6  -4  10      364.57      364.16     32.87 o 
  -5  -4  10       18.82        6.58      5.56 o 
  -4  -4  10      712.76      710.37     34.06 o 
  -3  -4  10       92.26       91.71      9.12 o 
  -2  -4  10       66.12       67.61      7.11 o 
  -1  -4  10      715.98      690.54     27.49 o 
   0  -4  10       33.07       35.68     11.89 o 
   1  -4  10      104.55      107.31      6.75 o 
   2  -4  10      326.49      279.30     11.85 o 
   3  -4  10      286.26      285.41     42.09 o 
   4  -4  10       39.09       18.01     13.06 o 
   5  -4  10       18.86       36.30     14.46 o 
   6  -4  10      144.93      122.25     25.61 o 
  -8  -3  10       31.66       56.73     14.79 o 
  -7  -3  10      180.43      191.26     20.08 o 
  -6  -3  10      183.39      219.08     19.84 o 
  -5  -3  10      154.28      161.31     23.31 o 
  -4  -3  10        1.60        6.61      6.40 o 
  -3  -3  10     3261.83     3251.74    135.94 o 
  -2  -3  10      300.11      297.70     17.47 o 
  -1  -3  10       78.27       84.22      9.97 o 
   0  -3  10      652.80      645.00     25.73 o 
   1  -3  10      100.42       82.88      9.87 o 
   2  -3  10      226.93      220.06     14.68 o 
   3  -3  10      775.97      825.46     37.62 o 
   4  -3  10       25.45       22.89     12.08 o 
   5  -3  10      131.40      127.10     23.65 o 
   6  -3  10      163.93      152.76     26.51 o 
  -8  -2  10        2.78       12.27      8.20 o 
  -7  -2  10      171.13      150.49     19.85 o 
  -6  -2  10        1.03       -6.38      6.38 o 
  -5  -2  10      455.52      406.13     36.74 o 
  -4  -2  10      129.51      121.89     19.03 o 
  -3  -2  10      124.85      132.34     13.91 o 
  -2  -2  10      142.18      127.91     10.01 o 
  -1  -2  10        5.19        3.05      5.11 o 
   0  -2  10     1307.25     1312.04     39.95 o 
   1  -2  10       27.08       34.77      7.24 o 
   2  -2  10      580.99      589.79     25.67 o 
   3  -2  10       96.64      113.11     20.67 o 
   4  -2  10      506.92      560.04     44.37 o 
   5  -2  10      965.86     1134.20     64.97 o 
   6  -2  10       26.99       22.42     10.49 o 
  -8  -1  10       83.09       70.71     20.96 o 
  -7  -1  10       38.90       22.34      7.79 o 
  -6  -1  10      260.55      225.99     30.05 o 
  -5  -1  10     1227.99     1176.58     64.71 o 
  -4  -1  10      302.43      308.58     30.45 o 
  -3  -1  10      125.81      123.92     10.55 o 
  -2  -1  10      154.32      158.28     11.41 o 
  -1  -1  10     1062.92     1087.29     37.45 o 
   0  -1  10     1026.87     1052.54     47.64 o 
   1  -1  10      121.57      131.54     12.59 o 
   2  -1  10      185.28      181.61     14.67 o 
   3  -1  10       25.60       33.28     11.71 o 
   4  -1  10      414.51      473.36     38.37 o 
   5  -1  10        4.29        3.72      8.01 o 
   6  -1  10       79.03       75.57     14.06 o 
  -8   0  10        2.35      -13.17     15.53 o 
  -7   0  10       66.63       77.60     18.85 o 
  -6   0  10      567.50      498.42     43.56 o 
  -5   0  10       69.60       67.93      9.54 o 
  -4   0  10        1.13        2.36      6.95 o 
  -3   0  10      517.33      540.69     29.92 o 
  -2   0  10     1038.12     1066.11     30.60 o 
  -1   0  10      672.22      673.80     19.23 o 
   0   0  10      123.89      124.74     12.68 o 
   1   0  10        9.28        5.15      4.59 o 
   2   0  10     1240.78     1255.51     40.79 o 
   3   0  10      331.12      325.14     29.93 o 
   4   0  10      370.58      368.10     31.94 o 
   5   0  10        0.33        4.60      7.01 o 
   6   0  10       65.44       68.29     20.98 o 
  -8   1  10      203.75      194.21     31.46 o 
  -7   1  10      183.66      169.11     28.29 o 
  -6   1  10      414.73      399.04     40.20 o 
  -5   1  10       47.16        7.80     35.12 o 
  -4   1  10      169.81       71.80     58.00 o 
  -3   1  10      590.31      584.56     26.06 o 
  -2   1  10      977.03      957.26     31.00 o 
  -1   1  10      227.41      218.07     10.46 o 
   0   1  10       80.59       78.09      8.80 o 
   1   1  10      688.14      656.07     34.32 o 
   2   1  10      308.85      306.64     49.62 o 
   3   1  10       33.61       41.10     13.00 o 
   4   1  10        8.35       13.34      7.26 o 
   5   1  10       35.70       30.83     13.71 o 
   6   1  10      283.16      325.77     42.78 o 
  -8   2  10       33.62       45.18     11.81 o 
  -7   2  10       35.68       31.21      9.48 o 
  -6   2  10       46.79       41.25      9.45 o 
  -5   2  10        3.86       10.49      6.38 o 
  -4   2  10     1058.62      972.84     54.42 o 
  -3   2  10      214.93      216.36     11.97 o 
  -2   2  10       14.83        6.15     12.17 o 
  -1   2  10      185.30      200.77     23.06 o 
   0   2  10      967.20      975.44     38.81 o 
   1   2  10      330.77      336.25     16.09 o 
   2   2  10       29.48       35.80      9.04 o 
   3   2  10       26.30       31.80      7.36 o 
   4   2  10      228.26      248.29     18.97 o 
   5   2  10      370.27      444.62     47.15 o 
   6   2  10      228.12      251.00     38.06 o 
  -8   3  10      135.58      172.70     23.86 o 
  -7   3  10        1.26       -0.10      7.80 o 
  -6   3  10      142.01      164.84     18.81 o 
  -5   3  10      608.97      590.97     63.82 o 
  -4   3  10     1767.41     1696.90     37.79 o 
  -3   3  10      413.85      439.03     16.66 o 
  -2   3  10        8.90        5.87      4.02 o 
  -1   3  10      131.82      115.36     18.76 o 
   0   3  10      948.39      941.49     34.68 o 
   1   3  10      193.05      222.10     13.94 o 
   2   3  10       22.60        5.39     10.20 o 
   3   3  10       71.86       76.27     17.22 o 
   4   3  10        7.48        1.93     12.71 o 
   5   3  10       39.67       44.36     19.06 o 
   6   3  10        0.35        5.80     13.23 o 
  -8   4  10        1.29       11.76     11.01 o 
  -7   4  10      183.31      185.27     21.33 o 
  -6   4  10      303.32      320.85     25.88 o 
  -5   4  10      638.38      631.48     57.13 o 
  -4   4  10        0.84        0.76      1.20 o 
  -3   4  10      307.86      306.01     10.85 o 
  -2   4  10     1535.39     1575.42     44.76 o 
  -1   4  10      600.39      646.53     23.21 o 
   0   4  10     1312.69     1359.85     45.52 o 
   1   4  10       38.45       19.98     10.07 o 
   2   4  10      694.57      716.86     50.39 o 
   3   4  10      533.92      585.76     48.83 o 
   4   4  10       11.11       33.79     15.84 o 
   5   4  10        9.78       16.09     12.28 o 
  -7   5  10       50.92       38.04     12.27 o 
  -6   5  10      114.98       98.12     20.88 o 
  -5   5  10       51.34       57.32     11.09 o 
  -4   5  10       85.52       71.92     15.88 o 
  -3   5  10     3197.32     2950.35     69.95 o 
  -2   5  10     1708.26     1700.80     46.80 o 
  -1   5  10       55.24       55.03      8.45 o 
   0   5  10      338.46      351.76     22.81 o 
   1   5  10      188.32      191.23     17.89 o 
   2   5  10      196.70      189.74     26.99 o 
   3   5  10      459.40      446.26     43.34 o 
   4   5  10      239.10      207.29     33.18 o 
   5   5  10       42.25       48.39     18.50 o 
  -7   6  10      122.54      154.78     20.99 o 
  -6   6  10        9.15       12.72      8.97 o 
  -5   6  10      338.71      325.16     25.11 o 
  -4   6  10      400.97      436.77     41.59 o 
  -3   6  10      196.70      232.68     30.28 o 
  -2   6  10       82.51       84.54     11.54 o 
  -1   6  10      565.50      574.45     27.86 o 
   0   6  10      947.37      909.99     37.97 o 
   1   6  10      462.04      496.16     29.46 o 
   2   6  10       74.25       82.68     18.80 o 
   3   6  10       35.87       49.91     15.77 o 
   4   6  10      218.45      182.08     30.46 o 
   5   6  10      278.62      266.03     39.49 o 
  -7   7  10        3.27       14.30     11.41 o 
  -6   7  10       10.12       -0.93      8.51 o 
  -5   7  10      305.51      286.97     35.64 o 
  -4   7  10       22.80       55.66     18.16 o 
  -3   7  10     1722.31     1775.14     88.06 o 
  -2   7  10      544.49      574.73     24.31 o 
  -1   7  10      849.88      895.15     35.78 o 
   0   7  10      229.68      289.71     21.73 o 
   1   7  10       45.77       23.02      9.37 o 
   2   7  10       50.00       39.22     10.21 o 
   3   7  10       18.86        2.39      9.80 o 
   4   7  10       33.70       74.63     23.00 o 
  -6   8  10      441.34      373.56     43.78 o 
  -5   8  10      218.33      232.46     34.12 o 
  -4   8  10       18.19       17.72     13.46 o 
  -3   8  10      423.42      424.53     43.14 o 
  -2   8  10       37.95       44.83     17.22 o 
  -1   8  10      224.27      258.31     18.90 o 
   0   8  10      316.00      337.94     43.45 o 
   1   8  10        6.55        0.95     13.75 o 
   2   8  10      219.46      238.28     23.67 o 
   3   8  10      188.48      171.86     28.78 o 
  -5   9  10       33.38       11.93     12.09 o 
  -4   9  10       27.97       51.08     19.04 o 
  -3   9  10      112.67      107.56     23.33 o 
  -2   9  10      161.59      200.52     31.08 o 
  -1   9  10      298.82      315.38     38.00 o 
   0   9  10        3.16       11.85     22.43 o 
   1   9  10      355.85      395.95     27.95 o 
   2   9  10      160.07      178.95     20.58 o 
  -4  10  10      220.29      228.88     34.58 o 
  -3  10  10      134.60      154.97     26.08 o 
  -2  10  10       50.13       56.19     17.11 o 
  -1  10  10       12.75       20.03     14.24 o 
   0  10  10      187.26      214.84     33.34 o 
   1  10  10      101.76       99.63     23.91 o 
  -3 -10  11       82.95      107.83     25.74 o 
  -2 -10  11       25.49       35.41     15.14 o 
  -1 -10  11        4.31        7.24     14.77 o 
   0 -10  11        0.27        8.64     12.01 o 
   1 -10  11       98.44      104.35     28.71 o 
  -5  -9  11       82.69       72.20     22.01 o 
  -4  -9  11       32.26       24.93     16.43 o 
  -3  -9  11      105.53      125.82     25.86 o 
  -2  -9  11       28.11       32.29     19.15 o 
  -1  -9  11        2.96      -14.90     14.90 o 
   0  -9  11        5.11        4.01     13.57 o 
   1  -9  11      364.75      363.24     44.82 o 
   2  -9  11      116.77      146.55     30.59 o 
   3  -9  11       17.56       42.50     22.22 o 
  -5  -8  11       77.88      113.25     25.43 o 
  -4  -8  11       13.13       31.80     13.02 o 
  -3  -8  11       53.05       35.74     16.57 o 
  -2  -8  11       82.34       65.62     22.30 o 
  -1  -8  11      261.02      320.64     39.27 o 
   0  -8  11       58.13       66.96     21.10 o 
   1  -8  11      105.63      123.64     25.91 o 
   2  -8  11        5.20        2.79     13.75 o 
   3  -8  11       90.11       93.90     25.43 o 
  -6  -7  11        1.09        9.72     12.87 o 
  -5  -7  11       78.37       54.60     19.20 o 
  -4  -7  11        0.63       -3.58      6.12 o 
  -3  -7  11       77.45      105.40     23.14 o 
  -2  -7  11       11.07       -1.54     11.07 o 
  -1  -7  11      355.74      357.25     40.99 o 
   0  -7  11       39.61       54.94     17.73 o 
   1  -7  11        1.15       13.07     12.76 o 
   2  -7  11      109.27      100.37     24.24 o 
   3  -7  11       85.46       96.41     24.64 o 
   4  -7  11       83.36       75.86     21.91 o 
  -7  -6  11       51.27       56.96     13.28 o 
  -6  -6  11       11.87       14.55     12.38 o 
  -5  -6  11       18.61       17.23      7.77 o 
  -4  -6  11       11.42        2.13      8.18 o 
  -3  -6  11       57.93       76.81     11.37 o 
  -2  -6  11      844.89      929.28     57.00 o 
  -1  -6  11      266.11      236.44     39.78 o 
   0  -6  11      120.01      113.67     23.08 o 
   1  -6  11      144.65      128.88     25.46 o 
   2  -6  11      313.92      355.74     39.61 o 
   3  -6  11       15.19       -0.06     11.58 o 
   4  -6  11        5.63        7.41     13.13 o 
  -7  -5  11      195.38      212.41     22.08 o 
  -6  -5  11        2.28       -4.93      9.77 o 
  -5  -5  11        7.53       14.43      9.99 o 
  -4  -5  11      202.91      194.07     18.44 o 
  -3  -5  11     1084.26     1088.98     41.80 o 
  -2  -5  11      429.48      460.41     18.38 o 
  -1  -5  11      369.78      353.71     25.67 o 
   0  -5  11      209.85      178.35     46.44 o 
   1  -5  11      302.15      344.55     37.47 o 
   2  -5  11      492.08      473.49     44.70 o 
   3  -5  11       15.29        6.67     11.06 o 
   4  -5  11       55.39       33.78     15.94 o 
   5  -5  11       41.32        1.75     11.36 o 
  -7  -4  11        8.54        2.24      7.39 o 
  -6  -4  11       47.85       65.86     18.38 o 
  -5  -4  11      100.43       69.33     16.67 o 
  -4  -4  11      287.72      319.83     23.32 o 
  -3  -4  11       83.85       57.97     12.80 o 
  -2  -4  11      383.97      383.50     17.23 o 
  -1  -4  11      541.36      561.43     25.70 o 
   0  -4  11     1388.28     1408.36     40.58 o 
   1  -4  11      736.03      689.02     43.19 o 
   2  -4  11       23.93       16.87      8.60 o 
   3  -4  11      680.87      647.06     51.52 o 
   4  -4  11      680.20      727.54     55.81 o 
   5  -4  11       77.19       65.38     19.89 o 
  -8  -3  11        9.62       10.01      9.94 o 
  -7  -3  11       19.76        7.44      6.92 o 
  -6  -3  11       17.84        7.61     11.36 o 
  -5  -3  11       81.12       99.44     20.41 o 
  -4  -3  11      430.72      371.65     62.75 o 
  -3  -3  11      152.79      188.21     21.81 o 
  -2  -3  11      110.42      120.33     13.24 o 
  -1  -3  11     2015.25     2025.27     58.63 o 
   0  -3  11       75.07       69.51      9.24 o 
   1  -3  11      702.15      654.36     31.55 o 
   2  -3  11      161.90      157.61     14.63 o 
   3  -3  11       80.14       98.77     11.21 o 
   4  -3  11      926.50      915.02     60.37 o 
   5  -3  11      153.55      145.50     25.61 o 
  -8  -2  11      127.69      105.59     25.97 o 
  -7  -2  11       13.50       22.25     12.24 o 
  -6  -2  11       74.49       87.58     19.54 o 
  -5  -2  11      277.63      229.79     27.98 o 
  -4  -2  11      331.42      305.06     30.46 o 
  -3  -2  11       11.15       18.00      7.50 o 
  -2  -2  11      485.84      481.76     43.84 o 
  -1  -2  11        4.26        5.49      4.37 o 
   0  -2  11       18.39       12.83      6.46 o 
   1  -2  11     1125.46     1154.83     38.69 o 
   2  -2  11      650.53      632.00     28.01 o 
   3  -2  11      334.36      348.90     21.06 o 
   4  -2  11        0.52       12.03     13.53 o 
   5  -2  11      113.99      124.19     23.24 o 
  -8  -1  11       16.32       43.10     18.49 o 
  -7  -1  11      284.91      237.82     34.40 o 
  -6  -1  11       32.75       27.16     12.07 o 
  -5  -1  11        2.92        1.98      9.00 o 
  -4  -1  11        5.89       -7.07      7.07 o 
  -3  -1  11      852.75      801.21     92.22 o 
  -2  -1  11     1711.61     1787.67    148.87 o 
  -1  -1  11       62.70       63.29     11.51 o 
   0  -1  11     1235.42     1265.72     42.21 o 
   1  -1  11       79.90       88.60     11.04 o 
   2  -1  11        9.72       11.51      6.27 o 
   3  -1  11        3.80       11.74      5.59 o 
   4  -1  11        6.78        3.06      8.25 o 
   5  -1  11      221.89      257.32     29.61 o 
  -8   0  11      293.40      315.48     41.02 o 
  -7   0  11        0.40       12.61     13.70 o 
  -6   0  11       66.09       82.85     19.56 o 
  -5   0  11      158.96      242.57     30.26 o 
  -4   0  11      921.18      827.91     33.31 o 
  -3   0  11        5.15        0.16      3.97 o 
  -2   0  11      372.35      385.97     16.93 o 
  -1   0  11      520.01      507.58     20.39 o 
   0   0  11      304.68      291.01     20.09 o 
   1   0  11     1775.79     1829.78     52.56 o 
   2   0  11      146.62      161.77     15.03 o 
   3   0  11      204.84      218.59     25.65 o 
   4   0  11      726.32      752.04     48.48 o 
   5   0  11      595.88      644.37     58.15 o 
  -8   1  11       63.30       92.62     16.61 o 
  -7   1  11        1.40        0.79     10.01 o 
  -6   1  11      121.33      127.78     24.81 o 
  -5   1  11      700.93      658.59     50.40 o 
  -4   1  11       62.00       69.63     10.30 o 
  -3   1  11        7.22       12.28      3.86 o 
  -2   1  11      163.23      177.10     10.78 o 
  -1   1  11      335.89      318.01     21.08 o 
   0   1  11      463.52      476.28     25.87 o 
   1   1  11       13.48       17.85      7.65 o 
   2   1  11      413.83      396.03     23.47 o 
   3   1  11      233.76      264.35     26.93 o 
   4   1  11      178.01      189.70     18.17 o 
   5   1  11        2.28        4.46     12.28 o 
  -8   2  11       89.81       88.55     16.58 o 
  -7   2  11      200.81      230.72     23.29 o 
  -6   2  11       28.79       47.71     19.46 o 
  -5   2  11        7.47       -4.41      6.72 o 
  -4   2  11      321.93      290.70     14.73 o 
  -3   2  11      415.69      431.91     23.20 o 
  -2   2  11      378.32      376.18     19.30 o 
  -1   2  11      457.54      463.97     36.31 o 
   0   2  11      116.17      103.64     12.10 o 
   1   2  11      331.85      301.91     29.19 o 
   2   2  11     1160.48     1086.19     39.45 o 
   3   2  11      615.37      595.62     30.66 o 
   4   2  11       14.23       23.16     13.36 o 
   5   2  11       45.68       34.86     16.87 o 
  -8   3  11      283.07      325.38     29.26 o 
  -7   3  11      293.41      268.07     41.21 o 
  -6   3  11       41.95       39.80     10.40 o 
  -5   3  11       12.59       12.95      8.60 o 
  -4   3  11      137.11      157.72     15.67 o 
  -3   3  11      230.20      232.89     12.85 o 
  -2   3  11       12.35        8.39      7.47 o 
  -1   3  11        3.80        4.52      7.54 o 
   0   3  11      198.07      174.61     24.05 o 
   1   3  11      715.37      650.03     56.76 o 
   2   3  11      328.66      316.05     17.43 o 
   3   3  11      197.70      188.39     30.15 o 
   4   3  11       72.68       61.01     21.05 o 
   5   3  11       66.48       77.58     22.77 o 
  -7   4  11        1.69        3.47     15.47 o 
  -6   4  11      233.70      246.71     23.25 o 
  -5   4  11       58.84       44.14     10.16 o 
  -4   4  11       45.52       37.35      9.54 o 
  -3   4  11      167.41      150.88     14.25 o 
  -2   4  11      107.58      101.26     11.25 o 
  -1   4  11      459.67      514.94     27.11 o 
   0   4  11      904.53      916.11     32.87 o 
   1   4  11       67.42       69.86     12.09 o 
   2   4  11        0.40       -1.23      9.23 o 
   3   4  11      762.36      695.13     55.63 o 
   4   4  11      305.49      290.66     38.29 o 
   5   4  11       62.67       92.50     25.38 o 
  -7   5  11       22.73       32.99     11.52 o 
  -6   5  11      235.28      275.21     24.80 o 
  -5   5  11      283.57      257.93     49.67 o 
  -4   5  11      218.22      240.91     20.59 o 
  -3   5  11        2.15       -0.41      3.50 o 
  -2   5  11       16.90       13.94      5.05 o 
  -1   5  11      183.54      215.77     17.86 o 
   0   5  11        8.68        4.50      6.06 o 
   1   5  11       12.76       14.28      7.22 o 
   2   5  11       91.76       83.08     13.57 o 
   3   5  11      425.26      416.65     43.51 o 
   4   5  11       10.79       34.08     15.09 o 
  -7   6  11      207.18      207.93     23.45 o 
  -6   6  11      312.97      304.47     26.01 o 
  -5   6  11        2.12        8.19      8.54 o 
  -4   6  11        2.15       47.95     16.75 o 
  -3   6  11      556.37      607.79     49.52 o 
  -2   6  11      336.12      353.78     34.04 o 
  -1   6  11      164.96      164.60     16.24 o 
   0   6  11       23.68       17.07      7.09 o 
   1   6  11       83.90       93.70     14.29 o 
   2   6  11      197.71      229.25     21.76 o 
   3   6  11      194.17      242.63     34.11 o 
   4   6  11       16.70       19.27     18.32 o 
  -6   7  11       23.57       -7.31     11.03 o 
  -5   7  11      121.05      147.80     27.83 o 
  -4   7  11      182.69      186.76     29.12 o 
  -3   7  11      130.23      122.25     24.05 o 
  -2   7  11      226.10      247.40     32.70 o 
  -1   7  11        7.11        7.61      6.06 o 
   0   7  11      239.60      256.69     21.43 o 
   1   7  11      404.38      425.11     28.73 o 
   2   7  11        3.85       -3.99      6.71 o 
   3   7  11      169.63      179.56     29.30 o 
  -5   8  11      278.19      325.93     40.28 o 
  -4   8  11      184.08      210.13     32.95 o 
  -3   8  11        2.83       -8.16     12.75 o 
  -2   8  11      247.29      297.61     37.41 o 
  -1   8  11      382.76      410.40     42.77 o 
   0   8  11      311.01      357.82     28.08 o 
   1   8  11        3.73       12.52      8.16 o 
   2   8  11       32.12       34.14     10.94 o 
   3   8  11       76.66       79.00     15.36 o 
  -4   9  11        1.55       -1.38     10.41 o 
  -3   9  11      217.89      193.59     31.31 o 
  -2   9  11      194.41      174.62     27.95 o 
  -1   9  11      375.72      398.43     43.86 o 
   0   9  11        6.79       27.90     14.24 o 
   1   9  11       75.90       93.77     14.93 o 
   2   9  11      268.09      229.35     32.02 o 
  -3  10  11      364.25      300.72     39.89 o 
  -2  10  11      394.47      439.49     47.91 o 
  -1  10  11       79.56       77.47     24.47 o 
   0  10  11       72.83       92.34     23.85 o 
  -2 -10  12      140.48      121.96     26.66 o 
  -1 -10  12        2.95        7.75     13.28 o 
   0 -10  12       38.89       40.34     21.51 o 
  -4  -9  12        4.15      -14.76     15.96 o 
  -3  -9  12       44.59       60.69     21.20 o 
  -2  -9  12      164.44      185.63     34.34 o 
  -1  -9  12      391.44      430.12     49.49 o 
   0  -9  12        5.16       26.55     15.90 o 
   1  -9  12      139.25      131.31     28.60 o 
   2  -9  12      210.42      230.00     37.85 o 
  -5  -8  12       33.63        7.88     13.98 o 
  -4  -8  12       31.34       31.56     18.03 o 
  -3  -8  12      112.07      160.55     29.46 o 
  -2  -8  12      171.03      193.26     33.33 o 
  -1  -8  12       42.35       49.61     18.31 o 
   0  -8  12       68.00       98.93     25.27 o 
   1  -8  12      277.81      291.55     41.84 o 
   2  -8  12       93.37      158.39     31.28 o 
   3  -8  12       12.18       32.47     19.74 o 
  -5  -7  12       51.92       58.63     14.73 o 
  -4  -7  12      184.89      166.13     29.57 o 
  -3  -7  12        8.40       21.61     16.77 o 
  -2  -7  12        6.36       49.43     18.89 o 
  -1  -7  12      231.74      235.21     34.89 o 
   0  -7  12       74.09      114.66     24.27 o 
   1  -7  12       11.77       40.38     18.40 o 
   2  -7  12       41.60       34.25     17.14 o 
   3  -7  12      117.52       90.73     21.86 o 
  -6  -6  12      247.37      261.36     32.71 o 
  -5  -6  12       10.81        7.19      7.05 o 
  -4  -6  12        1.96        5.92     10.85 o 
  -3  -6  12       26.63       42.61     13.38 o 
  -2  -6  12        4.23        9.65     14.64 o 
  -1  -6  12      285.48      291.26     37.53 o 
   0  -6  12      113.34       98.61     22.34 o 
   1  -6  12       21.43       14.69     13.29 o 
   2  -6  12      194.48      161.68     29.07 o 
   3  -6  12      257.22      353.14     43.24 o 
   4  -6  12      229.74      225.72     35.95 o 
  -7  -5  12      142.64       91.50     22.94 o 
  -6  -5  12       54.64       59.35     16.12 o 
  -5  -5  12       28.68       38.18     14.63 o 
  -4  -5  12        2.45        8.07      7.38 o 
  -3  -5  12        4.66       14.30      6.29 o 
  -2  -5  12      149.29      163.91     15.13 o 
  -1  -5  12        2.18        3.05      7.69 o 
   0  -5  12      124.32      135.04     25.27 o 
   1  -5  12      161.16      143.06     25.99 o 
   2  -5  12      142.17      146.15     26.57 o 
   3  -5  12      192.91      230.37     34.46 o 
   4  -5  12        2.66      -12.93     12.93 o 
  -7  -4  12       11.93       -2.32     10.28 o 
  -6  -4  12       97.83      128.65     24.78 o 
  -5  -4  12       56.22       47.59     14.70 o 
  -4  -4  12      247.40      229.96     23.18 o 
  -3  -4  12       64.42       64.09     11.16 o 
  -2  -4  12       18.05       12.12      5.96 o 
  -1  -4  12     1511.34     1564.61     47.99 o 
   0  -4  12      131.57      108.88     11.30 o 
   1  -4  12      835.62      805.99     38.57 o 
   2  -4  12       67.49       83.94     20.18 o 
   3  -4  12        0.09      -12.28     12.28 o 
   4  -4  12      299.87      343.31     40.64 o 
  -7  -3  12       48.59       43.08     17.10 o 
  -6  -3  12        9.31       12.87     12.66 o 
  -5  -3  12      109.40      135.36     22.32 o 
  -4  -3  12      506.01      512.69     30.85 o 
  -3  -3  12      358.25      383.91     25.44 o 
  -2  -3  12       83.67       72.20     10.93 o 
  -1  -3  12       10.94        8.50      5.84 o 
   0  -3  12      270.31      288.80     19.08 o 
   1  -3  12      298.31      318.12     19.42 o 
   2  -3  12       13.14       17.84      5.86 o 
   3  -3  12       36.06       55.73     15.68 o 
   4  -3  12      346.10      324.27     37.73 o 
   5  -3  12       70.24       47.32     16.93 o 
  -7  -2  12      106.44      105.12     23.90 o 
  -6  -2  12      361.04      356.48     38.72 o 
  -5  -2  12      142.60      168.86     25.73 o 
  -4  -2  12       13.39       26.12     12.14 o 
  -3  -2  12       14.71       20.29     10.41 o 
  -2  -2  12     1876.41     1895.12     96.91 o 
  -1  -2  12      312.27      314.92     22.73 o 
   0  -2  12      276.40      267.59     19.10 o 
   1  -2  12      199.67      198.94     16.34 o 
   2  -2  12       20.85       24.51      7.37 o 
   3  -2  12      465.51      453.21     41.20 o 
   4  -2  12      117.81       92.03     20.15 o 
   5  -2  12       48.17       63.06     16.71 o 
  -7  -1  12      216.27      233.34     33.57 o 
  -6  -1  12        3.20       11.66     10.12 o 
  -5  -1  12        1.29       -1.33     10.18 o 
  -4  -1  12       61.96       53.62     14.00 o 
  -3  -1  12       36.40       35.61      8.71 o 
  -2  -1  12      901.94      939.12     39.22 o 
  -1  -1  12       23.48       18.96      6.10 o 
   0  -1  12       89.24      102.91     12.28 o 
   1  -1  12      560.97      586.49     29.02 o 
   2  -1  12      518.43      513.34     27.16 o 
   3  -1  12       29.02       31.95      7.93 o 
   4  -1  12       83.38       76.54     16.25 o 
   5  -1  12       16.20       -5.39     14.62 o 
  -7   0  12      154.71      158.27     29.63 o 
  -6   0  12       25.96       26.33     13.69 o 
  -5   0  12      166.79      179.20     26.64 o 
  -4   0  12      222.48      221.10     27.57 o 
  -3   0  12      434.84      428.43     36.36 o 
  -2   0  12        2.49        2.58      4.41 o 
  -1   0  12       15.04       11.80      8.37 o 
   0   0  12      647.21      625.68     30.67 o 
   1   0  12       95.71      111.08     13.74 o 
   2   0  12       53.55       45.51      8.89 o 
   3   0  12      114.56       97.11     12.74 o 
   4   0  12       16.76       14.44      8.87 o 
   5   0  12      307.03      276.21     40.07 o 
  -7   1  12        0.72        0.59     15.91 o 
  -6   1  12        1.87       -3.18      6.42 o 
  -5   1  12      443.65      422.58     27.24 o 
  -4   1  12      267.01      251.45     24.05 o 
  -3   1  12        5.99        2.29      7.85 o 
  -2   1  12       81.24       69.47      8.39 o 
  -1   1  12        5.80        4.01      6.52 o 
   0   1  12      106.98      118.16     17.41 o 
   1   1  12      522.84      537.62     34.68 o 
   2   1  12      125.21      115.24     13.50 o 
   3   1  12      279.75      274.16     25.70 o 
   4   1  12      100.43       92.77     23.87 o 
   5   1  12        2.79       -1.79     12.95 o 
  -7   2  12        5.45        9.50      8.37 o 
  -6   2  12      625.26      717.67     38.86 o 
  -5   2  12      751.07      809.21     47.68 o 
  -4   2  12       51.71       54.39      9.77 o 
  -3   2  12        6.52        5.85      3.40 o 
  -2   2  12     1130.72     1148.67     35.76 o 
  -1   2  12     1430.28     1462.73     70.38 o 
   0   2  12       34.00       41.08      8.66 o 
   1   2  12       26.47       36.47      8.97 o 
   2   2  12       79.73       56.76     10.06 o 
   3   2  12      356.86      390.60     20.98 o 
   4   2  12      118.60      159.06     29.81 o 
   5   2  12      115.22       66.75     21.57 o 
  -7   3  12      428.55      438.35     66.83 o 
  -6   3  12      242.06      234.35     22.70 o 
  -5   3  12       30.36       12.98      7.33 o 
  -4   3  12       27.89       42.94     10.21 o 
  -3   3  12      738.65      766.67     32.38 o 
  -2   3  12      204.85      224.39     28.04 o 
  -1   3  12      130.38      148.21     22.05 o 
   0   3  12       97.25      108.49     19.87 o 
   1   3  12       47.13       60.36     15.86 o 
   2   3  12      316.32      343.31     19.11 o 
   3   3  12       81.04      113.29     23.54 o 
   4   3  12       29.53       34.86     19.59 o 
  -7   4  12      191.03      197.77     22.14 o 
  -6   4  12       86.33       97.22     15.60 o 
  -5   4  12      327.01      345.60     25.99 o 
  -4   4  12     1649.59     1667.63     55.27 o 
  -3   4  12      578.03      605.36     48.86 o 
  -2   4  12       78.69       81.28     11.13 o 
  -1   4  12       14.63       18.66      8.00 o 
   0   4  12      166.77      160.94     16.88 o 
   1   4  12      525.05      535.33     48.56 o 
   2   4  12       51.66       50.49     11.88 o 
   3   4  12       27.69       36.58     17.32 o 
   4   4  12        3.01       54.30     19.71 o 
  -7   5  12       23.86       44.74     16.05 o 
  -6   5  12       40.02       18.25     14.84 o 
  -5   5  12      623.74      668.98     36.58 o 
  -4   5  12      220.66      274.23     35.60 o 
  -3   5  12        7.70       26.59     14.33 o 
  -2   5  12      161.41      143.15     20.57 o 
  -1   5  12      175.41      162.21     16.60 o 
   0   5  12      166.54      178.45     19.20 o 
   1   5  12      114.62      123.86     16.17 o 
   2   5  12        6.31        4.68     10.07 o 
   3   5  12       96.75       74.67     14.54 o 
   4   5  12      311.95      289.08     40.75 o 
  -6   6  12      197.71      186.47     28.40 o 
  -5   6  12      203.86      239.53     34.06 o 
  -4   6  12      162.52      168.65     28.19 o 
  -3   6  12      862.20      861.31     62.10 o 
  -2   6  12      373.62      369.99     40.05 o 
  -1   6  12      334.62      350.59     24.07 o 
   0   6  12      297.00      302.52     23.25 o 
   1   6  12      259.36      267.19     23.42 o 
   2   6  12      285.21      265.39     24.36 o 
   3   6  12       69.62       72.93     14.47 o 
  -5   7  12       17.32        9.83     13.10 o 
  -4   7  12        1.23       11.02     13.61 o 
  -3   7  12        6.86       12.62     12.97 o 
  -2   7  12      746.45      802.27     61.28 o 
  -1   7  12        1.72        8.10     13.70 o 
   0   7  12       35.65        6.00     18.26 o 
   1   7  12      362.78      394.65     28.69 o 
   2   7  12      140.98      145.26     18.93 o 
  -5   8  12        7.81       -0.18     15.00 o 
  -4   8  12      496.36      486.40     50.56 o 
  -3   8  12      146.74      150.34     28.89 o 
  -2   8  12      355.92      385.70     43.09 o 
  -1   8  12        1.71       -8.83     11.21 o 
   0   8  12      216.38      209.30     32.83 o 
   1   8  12      197.34      194.71     21.34 o 
   2   8  12      104.89      104.97     17.30 o 
  -3   9  12       19.24       29.00     15.81 o 
  -2   9  12        2.54       14.60     15.56 o 
  -1   9  12      229.80      222.66     33.82 o 
   0   9  12       70.75       92.66     23.39 o 
  -2  -9  13       20.25       -0.93     13.11 o 
  -1  -9  13       59.84      120.30     29.75 o 
   0  -9  13       42.26       37.69     18.67 o 
  -4  -8  13        1.35      -11.78     16.05 o 
  -3  -8  13       11.37       26.74     15.76 o 
  -2  -8  13        5.59       19.64     14.79 o 
  -1  -8  13       53.11       66.40     20.53 o 
   0  -8  13       27.51       79.25     25.81 o 
   1  -8  13        1.09        2.53     14.03 o 
  -5  -7  13      126.69      151.08     31.01 o 
  -4  -7  13      193.26      174.61     32.66 o 
  -3  -7  13      168.96      156.75     31.43 o 
  -2  -7  13      211.78      196.90     33.36 o 
  -1  -7  13       21.23       42.61     18.55 o 
   0  -7  13        8.41       -6.20     11.72 o 
   1  -7  13       55.80       63.38     21.26 o 
   2  -7  13      324.62      329.72     43.46 o 
  -6  -6  13        6.90        9.55     11.02 o 
  -5  -6  13       89.27       79.14     14.40 o 
  -4  -6  13      474.73      509.82     31.46 o 
  -3  -6  13       69.24       55.80     21.46 o 
  -2  -6  13       40.76       33.68     16.62 o 
  -1  -6  13       60.75       71.69     21.32 o 
   0  -6  13      787.99      859.90     65.66 o 
   1  -6  13       30.39       21.75     14.93 o 
   2  -6  13       11.52       13.82     14.99 o 
   3  -6  13        2.80       38.51     16.39 o 
  -6  -5  13       11.10       -7.29     11.47 o 
  -5  -5  13       30.86       40.24     13.60 o 
  -4  -5  13       11.75       17.49      8.55 o 
  -3  -5  13      146.82      144.04     17.51 o 
  -2  -5  13      326.39      320.54     21.43 o 
  -1  -5  13      178.51      165.63     29.39 o 
   0  -5  13      307.16      314.36     39.71 o 
   1  -5  13       70.42       84.39     21.74 o 
   2  -5  13      208.63      193.77     31.95 o 
   3  -5  13       52.26       99.95     23.57 o 
  -6  -4  13      159.83      152.98     26.72 o 
  -5  -4  13      115.58      116.25     21.43 o 
  -4  -4  13      101.41       93.56     13.35 o 
  -3  -4  13      668.81      683.93     37.60 o 
  -2  -4  13       87.47       94.02     12.75 o 
  -1  -4  13       26.13       22.71      7.22 o 
   0  -4  13        0.45       18.82     12.84 o 
   1  -4  13       81.03       94.61     23.22 o 
   2  -4  13      166.28      181.46     29.33 o 
   3  -4  13      413.63      364.38     41.91 o 
   4  -4  13       24.73       37.78     15.81 o 
  -7  -3  13       69.31       49.93     20.57 o 
  -6  -3  13       85.91       67.59     19.34 o 
  -5  -3  13      134.41      141.74     23.28 o 
  -4  -3  13        2.79        0.11      6.58 o 
  -3  -3  13      530.53      555.43     31.62 o 
  -2  -3  13        2.06       12.37      6.84 o 
  -1  -3  13       27.13       19.97      5.60 o 
   0  -3  13      562.66      555.12     27.95 o 
   1  -3  13       79.13       78.97     10.50 o 
   2  -3  13      541.63      567.42     49.88 o 
   3  -3  13        4.09       -8.98     11.33 o 
   4  -3  13      102.04      143.77     26.20 o 
  -7  -2  13      168.37      132.72     26.84 o 
  -6  -2  13        8.78       35.06     15.11 o 
  -5  -2  13       33.59       39.25     12.95 o 
  -4  -2  13      270.24      261.08     29.98 o 
  -3  -2  13      429.13      470.59     29.51 o 
  -2  -2  13      836.31      855.11     46.07 o 
  -1  -2  13      491.40      472.76     27.31 o 
   0  -2  13       90.60       90.00     11.99 o 
   1  -2  13      459.98      497.83     27.11 o 
   2  -2  13      234.94      252.74     19.58 o 
   3  -2  13      117.33      102.62     21.43 o 
   4  -2  13      681.73      704.87     55.32 o 
  -7  -1  13        2.11        4.02     10.98 o 
  -6  -1  13      141.53       91.09     20.53 o 
  -5  -1  13      134.60      113.25     22.77 o 
  -4  -1  13        3.54        7.61     10.13 o 
  -3  -1  13       64.48       35.16      9.13 o 
  -2  -1  13       19.76       40.71     10.27 o 
  -1  -1  13      249.74      268.58     20.87 o 
   0  -1  13      706.76      668.73     38.22 o 
   1  -1  13      320.39      289.94     21.38 o 
   2  -1  13      188.88      194.46     26.92 o 
   3  -1  13      506.67      533.49     37.92 o 
   4  -1  13      202.39      202.39     28.89 o 
  -7   0  13      157.69      166.72     29.99 o 
  -6   0  13      128.49       77.46     18.00 o 
  -5   0  13      148.01      155.40     25.40 o 
  -4   0  13        1.31       -3.87      9.27 o 
  -3   0  13      413.17      418.23     23.03 o 
  -2   0  13      470.91      507.65     19.58 o 
  -1   0  13     1151.43     1232.50     46.33 o 
   0   0  13      102.49      120.98     15.03 o 
   1   0  13      118.07      125.03     21.48 o 
   2   0  13      237.43      218.16     30.04 o 
   3   0  13      105.35      126.92     14.73 o 
   4   0  13       58.46       52.77     14.62 o 
  -7   1  13       31.40       31.00     11.49 o 
  -6   1  13       92.70       90.51     24.89 o 
  -5   1  13      365.93      366.80     49.11 o 
  -4   1  13       88.65      120.46     14.06 o 
  -3   1  13      166.94      187.70     15.70 o 
  -2   1  13      178.91      178.44     20.64 o 
  -1   1  13        5.14       12.11      8.04 o 
   0   1  13      845.37      840.91     37.92 o 
   1   1  13      406.34      374.76     25.13 o 
   2   1  13      290.32      284.60     21.42 o 
   3   1  13        0.24       -8.47     12.15 o 
   4   1  13      137.91      137.22     23.10 o 
  -7   2  13       19.46       28.24     10.00 o 
  -6   2  13        4.58        8.01      8.75 o 
  -5   2  13       21.82       29.49      8.87 o 
  -4   2  13      266.05      294.73     21.85 o 
  -3   2  13       66.24       62.52      9.90 o 
  -2   2  13        1.85       -2.77      9.22 o 
  -1   2  13      801.18      802.85     52.84 o 
   0   2  13      593.08      580.63     31.35 o 
   1   2  13      187.40      213.86     18.79 o 
   2   2  13        5.84        3.64     10.50 o 
   3   2  13      114.68      101.04     14.89 o 
   4   2  13       13.08       25.05      9.62 o 
  -7   3  13       93.29       91.25     15.70 o 
  -6   3  13        3.63        3.32     15.35 o 
  -5   3  13       53.57       71.19     12.47 o 
  -4   3  13      154.90      125.70     19.65 o 
  -3   3  13      110.21      118.24     12.91 o 
  -2   3  13      165.26      132.07     22.18 o 
  -1   3  13       30.56       28.45     12.00 o 
   0   3  13       46.83       61.08     15.41 o 
   1   3  13      189.01      145.22     20.69 o 
   2   3  13       54.49       43.23     11.15 o 
   3   3  13      250.03      246.97     52.89 o 
   4   3  13      285.30      334.32     43.67 o 
  -6   4  13       24.30       46.15     12.00 o 
  -5   4  13      209.29      230.20     21.73 o 
  -4   4  13       88.30       78.32     12.64 o 
  -3   4  13      230.61      233.93     33.51 o 
  -2   4  13      104.68      121.11     14.95 o 
  -1   4  13      311.54      318.35     23.56 o 
   0   4  13      203.38      206.38     19.53 o 
   1   4  13      401.06      383.62     27.59 o 
   2   4  13      440.92      480.60     32.63 o 
   3   4  13        2.98       -2.66      8.06 o 
  -6   5  13      133.83      132.47     17.21 o 
  -5   5  13        9.00       12.15      8.69 o 
  -4   5  13       72.60      123.04     24.70 o 
  -3   5  13      230.47      265.65     33.95 o 
  -2   5  13       80.96       79.16     11.78 o 
  -1   5  13      341.33      318.46     23.16 o 
   0   5  13      102.19      113.00     15.46 o 
   1   5  13      340.44      327.74     42.14 o 
   2   5  13       43.18       56.69     12.06 o 
   3   5  13       13.05       12.64      9.80 o 
  -5   6  13       88.85      104.25     21.02 o 
  -4   6  13      158.44      205.54     33.39 o 
  -3   6  13      465.66      491.80     47.35 o 
  -2   6  13       43.39       37.17     15.40 o 
  -1   6  13      193.49      194.85     18.65 o 
   0   6  13      102.11      119.04     15.93 o 
   1   6  13        8.02        6.17      8.38 o 
   2   6  13        0.83        2.37     10.63 o 
  -5   7  13      143.66      134.59     27.82 o 
  -4   7  13        4.44        3.35     11.35 o 
  -3   7  13       51.16       71.85     20.20 o 
  -2   7  13      191.04      211.96     31.60 o 
  -1   7  13       69.75       88.19     22.94 o 
   0   7  13       23.98        0.55      8.51 o 
   1   7  13       95.18      100.27     15.88 o 
  -3   8  13       28.62       43.41     18.63 o 
  -2   8  13      785.60      835.65     66.13 o 
  -1   8  13        5.40       14.10     12.41 o 
   0   8  13        0.46       14.89     14.56 o 
  -2  -8  14       93.29       76.90     25.47 o 
  -1  -8  14      213.02      245.02     40.38 o 
   0  -8  14       20.58       59.30     27.50 o 
  -4  -7  14        2.80       14.35     18.28 o 
  -3  -7  14        8.52       11.70     16.67 o 
  -2  -7  14       16.39       28.10     17.21 o 
  -1  -7  14      116.48      114.09     27.61 o 
   0  -7  14        0.86       13.42     17.32 o 
   1  -7  14       86.01      127.55     28.55 o 
  -5  -6  14      372.27      375.28     46.55 o 
  -4  -6  14       44.28       12.40     12.99 o 
  -3  -6  14       22.27       23.50     14.47 o 
  -2  -6  14       38.13        6.26     13.55 o 
  -1  -6  14        3.58       48.05     20.19 o 
   0  -6  14      123.69       75.77     23.39 o 
   1  -6  14      207.37      282.30     40.19 o 
   2  -6  14       11.86       15.09     17.03 o 
  -5  -5  14        3.12        2.22      9.17 o 
  -4  -5  14      306.75      323.46     26.11 o 
  -3  -5  14      476.05      551.42     55.68 o 
  -2  -5  14       87.95       91.02     25.67 o 
  -1  -5  14        2.16        4.56     13.39 o 
   0  -5  14      196.38      220.12     35.97 o 
   1  -5  14        3.37       -1.14     13.17 o 
   2  -5  14        3.19       -3.25     11.32 o 
  -6  -4  14      118.42      140.66     26.97 o 
  -5  -4  14       62.60       62.86     17.14 o 
  -4  -4  14       62.00       57.34     11.91 o 
  -3  -4  14      223.15      223.81     20.53 o 
  -2  -4  14      161.71      185.07     20.45 o 
  -1  -4  14      423.03      446.42     47.18 o 
   0  -4  14       17.04       23.29     13.02 o 
   1  -4  14      116.08       84.15     22.26 o 
   2  -4  14       50.02       30.89     15.77 o 
   3  -4  14      354.04      378.98     44.14 o 
  -6  -3  14      293.78      297.77     36.72 o 
  -5  -3  14        1.66       -9.93     12.42 o 
  -4  -3  14        1.84        3.90     14.70 o 
  -3  -3  14      237.92      281.35     28.24 o 
  -2  -3  14       96.71       91.44     14.00 o 
  -1  -3  14      229.34      206.00     18.20 o 
   0  -3  14        0.15        6.63      5.51 o 
   1  -3  14       40.91       11.63     14.41 o 
   2  -3  14      192.77      185.75     30.41 o 
   3  -3  14      101.88       77.49     21.07 o 
  -6  -2  14       73.80       73.93     19.69 o 
  -5  -2  14       15.07        8.25     10.38 o 
  -4  -2  14       15.82       14.94     10.54 o 
  -3  -2  14      294.77      288.37     24.14 o 
  -2  -2  14       54.22       49.09     10.93 o 
  -1  -2  14        5.41       11.56      7.10 o 
   0  -2  14      127.96      153.87     24.77 o 
   1  -2  14      133.32      121.14     14.11 o 
   2  -2  14        2.93       -6.42     10.92 o 
   3  -2  14        4.03      -11.28     11.62 o 
  -6  -1  14        1.24        5.71     10.46 o 
  -5  -1  14       23.18       20.85     13.85 o 
  -4  -1  14      336.96      333.58     36.07 o 
  -3  -1  14        2.51      -10.63     10.63 o 
  -2  -1  14       69.53       52.47     10.54 o 
  -1  -1  14      187.82      184.00     18.44 o 
   0  -1  14       20.05       25.30     10.37 o 
   1  -1  14      218.79      219.92     26.23 o 
   2  -1  14        0.80       -4.71      6.76 o 
   3  -1  14        2.67        3.36      9.70 o 
  -6   0  14      112.09      127.17     17.39 o 
  -5   0  14      139.77      160.56     18.20 o 
  -4   0  14        3.10        6.78      6.05 o 
  -3   0  14       49.83       33.56      6.95 o 
  -2   0  14        3.26       -7.58      7.58 o 
  -1   0  14     1260.93     1350.91     50.93 o 
   0   0  14      136.85      130.14     15.81 o 
   1   0  14      206.27      194.95     18.99 o 
   2   0  14        8.41        3.73      6.73 o 
   3   0  14        7.22       19.87     11.91 o 
  -6   1  14      223.49      222.58     22.27 o 
  -5   1  14       15.72       15.60      8.35 o 
  -4   1  14       17.94       35.39      8.44 o 
  -3   1  14      404.70      366.94     21.55 o 
  -2   1  14        6.66       -4.18      9.03 o 
  -1   1  14        3.62       16.49      7.65 o 
   0   1  14        5.32        4.47      6.59 o 
   1   1  14       82.92       51.42     10.37 o 
   2   1  14     1113.81     1114.24     83.04 o 
   3   1  14       89.72       61.72     17.00 o 
  -6   2  14       35.21       44.99     11.82 o 
  -5   2  14       15.53       13.38     12.83 o 
  -4   2  14      309.37      294.92     21.76 o 
  -3   2  14       77.50       79.06     19.10 o 
  -2   2  14      162.18      156.34     24.82 o 
  -1   2  14      113.22       80.27     17.12 o 
   0   2  14       10.79        7.01      8.91 o 
   1   2  14      697.23      700.13     35.35 o 
   2   2  14        3.05        7.16      9.29 o 
   3   2  14       77.14       56.85     11.90 o 
  -6   3  14      383.45      408.56     39.44 o 
  -5   3  14       78.83      109.37     14.80 o 
  -4   3  14      825.87      878.34     38.75 o 
  -3   3  14       39.46       38.12     15.57 o 
  -2   3  14       95.51       94.77     19.59 o 
  -1   3  14       22.13       25.80     12.40 o 
   0   3  14      246.83      299.09     34.62 o 
   1   3  14      120.04      120.21     17.50 o 
   2   3  14       31.58       15.37     13.79 o 
   3   3  14      224.28      233.64     23.53 o 
  -6   4  14      330.25      333.60     27.38 o 
  -5   4  14       57.60       69.87     12.86 o 
  -4   4  14        2.00      -15.29     15.29 o 
  -3   4  14        3.95       13.21     12.67 o 
  -2   4  14      137.84      133.93     15.60 o 
  -1   4  14      321.81      333.83     25.01 o 
   0   4  14      394.82      400.67     28.35 o 
   1   4  14        3.94       -1.01      8.15 o 
   2   4  14       76.59       87.13     15.81 o 
  -5   5  14       20.65        7.31     13.92 o 
  -4   5  14       50.75       60.87     19.49 o 
  -3   5  14      109.57      124.52     24.76 o 
  -2   5  14      585.22      611.10     52.95 o 
  -1   5  14       69.74       86.82     13.06 o 
   0   5  14       60.32       45.44     13.59 o 
   1   5  14      178.32      208.51     21.71 o 
   2   5  14      141.43      176.21     32.93 o 
  -4   6  14      127.66      145.64     29.01 o 
  -3   6  14      247.06      267.74     36.55 o 
  -2   6  14       65.36       75.61     19.41 o 
  -1   6  14        4.56       11.17     15.84 o 
   0   6  14       18.57       23.64      9.31 o 
   1   6  14       15.43       25.83     10.33 o 
  -3   7  14      148.72      187.05     32.69 o 
  -2   7  14       26.28       53.00     19.39 o 
  -1   7  14      243.87      269.14     38.79 o 
   0   7  14      566.46      611.61     56.31 o 
  -3  -6  15      292.64      389.12     48.99 o 
  -2  -6  15       26.30       24.28     16.70 o 
  -1  -6  15      128.81      148.78     30.01 o 
   0  -6  15       32.98       35.05     21.04 o 
  -4  -5  15      155.06      134.69     28.54 o 
  -3  -5  15        6.18       45.67     21.72 o 
  -2  -5  15       69.11       63.87     19.49 o 
  -1  -5  15        0.19      -12.31     12.31 o 
   0  -5  15       82.88      140.51     30.59 o 
   1  -5  15       21.91       65.99     21.82 o 
  -5  -4  15      132.80      102.39     21.82 o 
  -4  -4  15       50.51       41.62     15.10 o 
  -3  -4  15       41.05       41.16     20.08 o 
  -2  -4  15       42.05       67.34     20.66 o 
  -1  -4  15       43.71       47.96     19.88 o 
   0  -4  15      296.00      292.38     39.93 o 
   1  -4  15      503.29      543.97     54.38 o 
   2  -4  15        1.86        4.72     13.62 o 
  -5  -3  15       67.38       73.25     19.24 o 
  -4  -3  15       59.55       51.59     16.06 o 
  -3  -3  15        3.46       10.49     10.64 o 
  -2  -3  15        1.88        6.51      8.99 o 
  -1  -3  15       26.75       24.87     16.16 o 
   0  -3  15      295.81      266.88     37.72 o 
   1  -3  15        9.07       16.36     16.53 o 
   2  -3  15      389.60      382.03     44.65 o 
  -5  -2  15      207.05      207.87     30.36 o 
  -4  -2  15        1.70       12.01     11.85 o 
  -3  -2  15      244.06      293.28     33.19 o 
  -2  -2  15      247.38      228.21     21.60 o 
  -1  -2  15       74.50       73.67     19.04 o 
   0  -2  15        8.76        9.52     12.01 o 
   1  -2  15      159.24      206.85     32.29 o 
   2  -2  15      156.11      164.57     29.13 o 
  -6  -1  15       11.52       24.15     13.99 o 
  -5  -1  15        2.64       -8.42     14.67 o 
  -4  -1  15      316.81      312.01     36.71 o 
  -3  -1  15      130.17      127.14     21.86 o 
  -2  -1  15      616.21      588.72     34.77 o 
  -1  -1  15      259.28      236.07     21.56 o 
   0  -1  15       80.68       65.15     12.04 o 
   1  -1  15      245.31      226.26     20.66 o 
   2  -1  15      154.65      140.51     25.85 o 
  -6   0  15        2.66       -4.95      7.65 o 
  -5   0  15      251.02      292.76     37.16 o 
  -4   0  15       81.14       81.07     19.66 o 
  -3   0  15        9.95        9.71     10.24 o 
  -2   0  15        0.32      -10.52     10.52 o 
  -1   0  15      504.74      495.95     31.26 o 
   0   0  15      124.44      124.34     16.06 o 
   1   0  15      102.67      107.18     15.07 o 
   2   0  15        0.81       -7.65     11.98 o 
  -6   1  15       49.62       99.74     38.89 o 
  -5   1  15       46.04       45.03     17.33 o 
  -4   1  15       41.28       35.27     16.55 o 
  -3   1  15        6.40       13.92     10.88 o 
  -2   1  15      296.74      337.45     36.40 o 
  -1   1  15       46.34       52.57     15.83 o 
   0   1  15      188.58      212.18     20.53 o 
   1   1  15        0.17        9.89      7.43 o 
   2   1  15       86.07       65.70     16.43 o 
  -5   2  15       88.21       77.49     20.50 o 
  -4   2  15        2.17       15.06     10.58 o 
  -3   2  15      266.01      302.42     35.79 o 
  -2   2  15       72.22       91.99     21.01 o 
  -1   2  15       48.28       66.17     18.85 o 
   0   2  15      103.74      151.89     25.21 o 
   1   2  15        5.94       18.77      9.17 o 
   2   2  15      489.11      497.45     48.38 o 
  -5   3  15        2.64       10.87     13.05 o 
  -4   3  15      224.71      233.97     33.56 o 
  -3   3  15       56.21       98.70     24.07 o 
  -2   3  15      292.74      336.22     38.85 o 
  -1   3  15       88.93       76.83     19.94 o 
   0   3  15      572.20      540.09     47.46 o 
   1   3  15      206.28      230.56     23.49 o 
   2   3  15        5.78        5.62      9.08 o 
  -5   4  15       42.40       70.99     21.38 o 
  -4   4  15       51.58       81.82     21.43 o 
  -3   4  15       50.31       73.76     19.47 o 
  -2   4  15      138.73      141.76     26.63 o 
  -1   4  15       10.18       19.76      7.24 o 
   0   4  15       72.01       92.31     14.99 o 
   1   4  15       12.45       37.92     11.08 o 
  -4   5  15        7.10        4.30     12.52 o 
  -3   5  15        0.22        7.16     12.05 o 
  -2   5  15       62.30      109.74     24.36 o 
  -1   5  15      145.97      126.29     26.42 o 
   0   5  15       18.96       10.81     20.76 o 
  -2   6  15        9.37       27.25     15.49 o 
  -1   6  15        5.14        2.38     16.00 o 
  -2  -5  16        2.34       13.39     18.38 o 
  -1  -5  16        7.86       -2.93     16.99 o 
  -3  -4  16       98.62      116.52     28.53 o 
  -2  -4  16       84.59       84.61     24.08 o 
  -1  -4  16        4.38      -13.24     13.24 o 
   0  -4  16       12.05        7.65     14.76 o 
  -4  -3  16      157.40      156.40     25.50 o 
  -3  -3  16      243.37      236.00     38.44 o 
  -2  -3  16       24.25       45.76     18.28 o 
  -1  -3  16        9.62       22.69     16.13 o 
   0  -3  16        5.02       30.05     18.18 o 
   1  -3  16       69.22       65.67     19.25 o 
  -4  -2  16        1.99       -6.07     10.21 o 
  -3  -2  16       11.99       28.47     14.35 o 
  -2  -2  16       92.71       97.64     14.90 o 
  -1  -2  16      104.41      128.75     27.89 o 
   0  -2  16       59.63       45.98     19.18 o 
   1  -2  16       39.60       37.10     18.72 o 
  -4  -1  16       13.30       20.54     12.59 o 
  -3  -1  16       26.13       16.65      9.55 o 
  -2  -1  16      241.66      269.74     24.06 o 
  -1  -1  16       10.42        1.01      7.04 o 
   0  -1  16        0.41        3.26     13.38 o 
   1  -1  16        9.80       13.37     14.46 o 
  -4   0  16       16.93        4.16     10.70 o 
  -3   0  16       68.31      115.19     22.82 o 
  -2   0  16      226.11      171.59     26.21 o 
  -1   0  16       21.31       14.73      9.19 o 
   0   0  16       32.95       39.57      9.68 o 
   1   0  16      208.32      220.64     21.67 o 
  -4   1  16       46.15       52.51     17.05 o 
  -3   1  16      280.30      289.64     35.22 o 
  -2   1  16        3.23       18.71     13.14 o 
  -1   1  16        3.10       -6.30      8.92 o 
   0   1  16      543.56      574.82     34.68 o 
   1   1  16       15.87        7.83     11.31 o 
  -4   2  16       27.18       47.87     17.72 o 
  -3   2  16        6.15      -14.51     14.51 o 
  -2   2  16       16.57       34.67     16.82 o 
  -1   2  16      215.45      218.63     30.81 o 
   0   2  16      156.33      146.15     25.56 o 
  -4   3  16       10.56       14.50     12.80 o 
  -3   3  16       84.93       72.64     20.68 o 
  -2   3  16      108.53      142.30     26.54 o 
  -1   3  16       76.46       29.31     12.49 o 
   0   3  16       35.52       25.76     11.52 o 
  -3   4  16      316.28      363.55     43.01 o 
  -2   4  16       40.48       41.93     17.02 o 
  -1   4  16        0.01       -3.87     16.95 o 
  -2  -1  17       15.20       24.48      8.07 o 
  -2   0  17      184.47      162.76     25.42 o 
                                                 
